# Supplementary material for: (E)-1-Ethyl-4-oxo-N′-(4-pyridylmethyl­ene)-1,4-dihydroquinoline-3-carbo­hydrazide
Source: Acta Crystallogr Sect E Struct Rep Online. 2009 Sep 16;65(Pt 10):o2476–7. doi: 10.1107/S160053680903654X (PMC2970413; doi:10.1107/S160053680903654X)
Supplement: Supplementary file 1 [file e-65-o2476-sup1.cif]

##############################################################################
###                                                                        ###
###        Electronic paper (Acta Crystallographica Section E)             ###
###                                                                        ###
##############################################################################
#                                                                            #
# This CIF contains the data in a paper accepted for publication in Acta     #
# Crystallographica Section E. It conforms to the requirements of Notes      #
# for Authors for Section E, and has been peer reviewed under the auspices   #
# of the IUCr Commission on Journals.                                        #
#                                                                            #
# Full details of the Crystallographic Information File format               #
# are given in the paper "The Crystallographic Information File (CIF):       #
# a New Standard Archive File for Crystallography" by S. R. Hall, F. H.      #
# Allen and I. D. Brown [Acta Cryst. (1991), A47, 655-685].                  #
#                                                                            #
# The current version of the core CIF dictionary is obtainable from          #
# ftp://ftp.iucr.org/pub/cif_core.dic. The current version number is 2.4.    #
#                                                                            #
# Software is freely available for graphical display of the structure(s) in  #
# this CIF.  For information consult the CIF home page http://www.iucr.org/  #
# cif/home.html                                                              #
#                                                                            #
# This file may be used for bona fide research purposes within the           #
# scientific community so long as proper attribution is given to the journal # 
# article from which it was obtained.                                        #
#                                                                            #
##############################################################################
                                             
data_I
_audit_creation_method     'WinGX routine CIF_UPDATE'
_chemical_name_systematic
;\
(<i>E</i>)-1-Ethyl-<i>N</i>'-[(pyrid-4'-yl)methylene]-1,4-dihydro-4-\
oxoquinoline-3-carbohydrazide
;
_chemical_name_common     ?
_chemical_formula_moiety     'C18 H16 N4 O2'
_chemical_formula_sum     'C18 H16 N4 O2'
_chemical_formula_iupac     'C18 H16 N4 O2'
_chemical_formula_weight     320.35
_chemical_melting_point     ?
_symmetry_cell_setting     monoclinic
_symmetry_space_group_name_H-M     'P 21/n'
_symmetry_space_group_name_Hall     '-P 2yn'
loop_
    _space_group_symop_operation_xyz
    'x, y, z'
    '-x+1/2, y+1/2, -z+1/2'
    '-x, -y, -z'
    'x-1/2, -y-1/2, z-1/2'
_cell_length_a     7.6460(12)
_cell_length_b     19.205(2)
_cell_length_c     10.7050(9)
_cell_angle_alpha     90.00
_cell_angle_beta     99.722(10)
_cell_angle_gamma     90.00
_cell_volume     1549.4(3)
_cell_formula_units_Z     4
_cell_measurement_reflns_used     7914
_cell_measurement_theta_min     5.19
_cell_measurement_theta_max     25
_cell_measurement_temperature     293(2)
_exptl_crystal_description     prism
_exptl_crystal_colour     yellow
_exptl_crystal_size_max     0.5
_exptl_crystal_size_mid     0.2
_exptl_crystal_size_min     0.2
_exptl_crystal_density_diffrn     1.373
_exptl_crystal_density_meas     ?
_exptl_crystal_density_method     'not measured'
_exptl_crystal_F_000     672
_exptl_absorpt_coefficient_mu     0.093
_exptl_absorpt_correction_type     none
_exptl_special_details
;
;
_diffrn_ambient_temperature     293(2)
_diffrn_radiation_type     MoK\a
_diffrn_radiation_wavelength     0.71073
_diffrn_radiation_source     'fine-focus sealed tube'
_diffrn_radiation_monochromator     graphite
_diffrn_measurement_device_type     'Nonius KappaCCD diffractometer'
_diffrn_measurement_device     '95mm CCD camera on \k-goniostat'
_diffrn_measurement_method     '\f scans and \w scans winth \k offsets'
_diffrn_detector_area_resol_mean     9
_diffrn_reflns_number     7914
_diffrn_reflns_av_R_equivalents     0.0188
_diffrn_reflns_av_sigmaI/netI     0.0229
_diffrn_reflns_theta_min     5.19
_diffrn_reflns_theta_max     25.00
_diffrn_reflns_theta_full     25
_diffrn_measured_fraction_theta_max     0.986
_diffrn_measured_fraction_theta_full     0.986
_diffrn_reflns_limit_h_min     -9
_diffrn_reflns_limit_h_max     9
_diffrn_reflns_limit_k_min     -22
_diffrn_reflns_limit_k_max     20
_diffrn_reflns_limit_l_min     -12
_diffrn_reflns_limit_l_max     8
_diffrn_standards_number     ?
_diffrn_standards_interval_count     ?
_diffrn_standards_interval_time     ?
_diffrn_standards_decay_%     ?
_refine_special_details
;
;
_reflns_number_total     2586
_reflns_number_gt     2001
_reflns_threshold_expression     >2sigma(I)
_refine_ls_structure_factor_coef     Fsqd
_refine_ls_matrix_type     full
_refine_ls_R_factor_all     0.0590
_refine_ls_R_factor_gt     0.0410
_refine_ls_wR_factor_gt     0.0908
_refine_ls_wR_factor_ref     0.1023
_refine_ls_goodness_of_fit_ref     1.072
_refine_ls_restrained_S_all     1.072
_refine_ls_number_reflns     2586
_refine_ls_number_parameters     222
_refine_ls_number_restraints     0
_refine_ls_hydrogen_treatment     mixed
_refine_ls_weighting_scheme     calc
_refine_ls_weighting_details
         'calc w=1/[\s^2^(Fo^2^)+(0.0352P)^2^+0.5415P] where P=(Fo^2^+2Fc^2^)/3'
_atom_sites_solution_hydrogens     geom
_atom_sites_solution_primary     direct
_atom_sites_solution_secondary     difmap
_refine_ls_shift/su_max     0.000
_refine_ls_shift/su_mean     0.000
_refine_diff_density_max     0.131
_refine_diff_density_min     -0.145
_refine_ls_extinction_method     none
_refine_ls_extinction_coef     ?
loop_
    _atom_type_symbol
    _atom_type_description
    _atom_type_scat_dispersion_real
    _atom_type_scat_dispersion_imag
    _atom_type_scat_source
    C C 0.0033 0.0016 'International Tables Vol C Tables 4.2.6.8 and 6.1.1.4'
    H H 0 0 'International Tables Vol C Tables 4.2.6.8 and 6.1.1.4'
    N N 0.0061 0.0033 'International Tables Vol C Tables 4.2.6.8 and 6.1.1.4'
    O O 0.0106 0.006 'International Tables Vol C Tables 4.2.6.8 and 6.1.1.4'
_computing_data_collection     'COLLECT (Nonius, 2000)'
_computing_cell_refinement     'HKL SCALEPACK (Otwinowski & Minor 1997)'
_computing_data_reduction
                             'HKL DENZO and SCALEPACK (Otwinowski & Minor 1997)'
_computing_structure_solution     'SIR2002 (Burla <i>et al.</i>,  2003)'
_computing_structure_refinement     'SHELXL-97 (Sheldrick, 2008)'
_computing_molecular_graphics
            'ORTEP-3 (Farrugia, 1997) and Mercury (Macrae <i>et al.</i>,  2008)'
_computing_publication_material
                                   'WinGX publication routines (Farrugia, 1999)'
loop_
    _atom_site_type_symbol
    _atom_site_label
    _atom_site_fract_x
    _atom_site_fract_y
    _atom_site_fract_z
    _atom_site_U_iso_or_equiv
    _atom_site_adp_type
    _atom_site_calc_flag
    _atom_site_refinement_flags
    _atom_site_occupancy
    _atom_site_disorder_assembly
    _atom_site_disorder_group
    C C1 0.9168(2) 0.11495(9) 0.16391(15) 0.0361(4) Uani d . 1 . .
    C C2 0.8969(2) 0.07582(10) 0.05163(16) 0.0455(4) Uani d . 1 . .
    H H2 0.8539 0.0305 0.0514 0.055 Uiso calc R 1 . .
    C C3 0.9396(3) 0.10304(10) -0.05772(17) 0.0516(5) Uani d . 1 . .
    H H3 0.9240 0.0768 -0.1318 0.062 Uiso calc R 1 . .
    C C4 1.0065(3) 0.17027(11) -0.05650(17) 0.0521(5) Uani d . 1 . .
    H H4 1.0374 0.1886 -0.1302 0.063 Uiso calc R 1 . .
    C C5 1.0280(2) 0.21026(10) 0.05098(16) 0.0471(4) Uani d . 1 . .
    H H5 1.0740 0.2550 0.0500 0.056 Uiso calc R 1 . .
    C C6 0.9804(2) 0.18344(9) 0.16269(15) 0.0374(4) Uani d . 1 . .
    C C7 0.8708(2) 0.08354(9) 0.27920(15) 0.0371(4) Uani d . 1 . .
    C C8 0.8931(2) 0.12883(8) 0.38879(15) 0.0365(4) Uani d . 1 . .
    C C9 0.9529(2) 0.19544(9) 0.37882(15) 0.0401(4) Uani d . 1 . .
    H H9 0.9638 0.2235 0.4505 0.048 Uiso calc R 1 . .
    C C10 1.0520(3) 0.29759(10) 0.27524(18) 0.0538(5) Uani d . 1 . .
    H H10A 1.1500 0.3026 0.2291 0.065 Uiso calc R 1 . .
    H H10B 1.0931 0.3118 0.3622 0.065 Uiso calc R 1 . .
    C C11 0.9018(3) 0.34469(11) 0.2170(2) 0.0750(7) Uani d . 1 . .
    H H11A 0.9448 0.3915 0.2143 0.113 Uiso calc R 1 . .
    H H11B 0.8090 0.3432 0.2671 0.113 Uiso calc R 1 . .
    H H11C 0.8563 0.3293 0.1324 0.113 Uiso calc R 1 . .
    C C12 0.8472(2) 0.10900(9) 0.51400(16) 0.0416(4) Uani d . 1 . .
    C C13 0.6773(2) -0.04576(9) 0.61567(16) 0.0429(4) Uani d . 1 . .
    H H13 0.6722 -0.0691 0.5391 0.051 Uiso calc R 1 . .
    C C14 0.6223(2) -0.08221(9) 0.72279(15) 0.0388(4) Uani d . 1 . .
    C C15 0.5717(2) -0.15131(9) 0.71190(17) 0.0494(5) Uani d . 1 . .
    H H15 0.5690 -0.1747 0.6356 0.059 Uiso calc R 1 . .
    C C16 0.5249(3) -0.18542(10) 0.81527(19) 0.0544(5) Uani d . 1 . .
    H H16 0.4916 -0.2319 0.8057 0.065 Uiso calc R 1 . .
    C C17 0.5729(3) -0.08884(11) 0.93622(18) 0.0551(5) Uani d . 1 . .
    H H17 0.5739 -0.0667 1.0136 0.066 Uiso calc R 1 . .
    C C18 0.6209(2) -0.05045(10) 0.83932(17) 0.0479(4) Uani d . 1 . .
    H H18 0.6521 -0.0038 0.8514 0.057 Uiso calc R 1 . .
    N N1 0.99728(18) 0.22334(7) 0.27329(12) 0.0402(4) Uani d . 1 . .
    N N2 0.73182(18) 0.01676(7) 0.62429(13) 0.0419(4) Uani d . 1 . .
    N N3 0.7828(2) 0.04327(8) 0.51697(14) 0.0445(4) Uani d . 1 . .
    N N4 0.5248(2) -0.15582(9) 0.92715(15) 0.0541(4) Uani d . 1 . .
    O O1 0.81667(17) 0.02200(6) 0.27864(11) 0.0522(3) Uani d . 1 . .
    O O2 0.8639(2) 0.14902(7) 0.60464(12) 0.0636(4) Uani d . 1 . .
    H H3N 0.776(2) 0.0178(10) 0.4436(19) 0.057(6) Uiso d . 1 . .
loop_
    _atom_site_aniso_label
    _atom_site_aniso_U_11
    _atom_site_aniso_U_22
    _atom_site_aniso_U_33
    _atom_site_aniso_U_12
    _atom_site_aniso_U_13
    _atom_site_aniso_U_23
    C1 0.0335(8) 0.0403(10) 0.0342(9) 0.0054(7) 0.0048(7) -0.0024(7)
    C2 0.0512(10) 0.0443(10) 0.0408(10) 0.0051(8) 0.0074(8) -0.0066(8)
    C3 0.0632(12) 0.0569(12) 0.0346(10) 0.0102(10) 0.0078(8) -0.0070(8)
    C4 0.0603(12) 0.0623(13) 0.0366(10) 0.0074(10) 0.0163(8) 0.0047(9)
    C5 0.0523(11) 0.0506(11) 0.0409(10) 0.0003(9) 0.0151(8) 0.0035(8)
    C6 0.0360(9) 0.0428(10) 0.0343(9) 0.0027(7) 0.0088(7) -0.0018(7)
    C7 0.0364(9) 0.0365(9) 0.0388(9) 0.0030(7) 0.0075(7) -0.0011(7)
    C8 0.0391(9) 0.0362(9) 0.0354(9) 0.0013(7) 0.0101(7) -0.0018(7)
    C9 0.0456(10) 0.0427(10) 0.0342(9) -0.0017(8) 0.0132(7) -0.0055(7)
    C10 0.0727(13) 0.0478(11) 0.0452(10) -0.0231(10) 0.0227(9) -0.0063(9)
    C11 0.114(2) 0.0441(12) 0.0719(15) -0.0014(13) 0.0312(14) 0.0043(11)
    C12 0.0491(10) 0.0379(10) 0.0403(10) 0.0021(8) 0.0144(8) -0.0024(8)
    C13 0.0520(10) 0.0398(10) 0.0368(9) -0.0028(8) 0.0071(8) -0.0011(7)
    C14 0.0380(9) 0.0378(9) 0.0394(9) 0.0020(7) 0.0029(7) 0.0047(7)
    C15 0.0611(12) 0.0424(10) 0.0440(10) -0.0037(9) 0.0066(9) 0.0000(8)
    C16 0.0643(13) 0.0409(11) 0.0573(12) -0.0057(9) 0.0084(10) 0.0082(9)
    C17 0.0720(13) 0.0519(12) 0.0446(11) 0.0025(10) 0.0191(9) 0.0019(9)
    C18 0.0584(11) 0.0402(10) 0.0457(10) -0.0006(8) 0.0110(8) -0.0003(8)
    N1 0.0474(8) 0.0392(8) 0.0361(8) -0.0068(6) 0.0128(6) -0.0033(6)
    N2 0.0500(9) 0.0395(9) 0.0381(8) -0.0008(7) 0.0125(6) 0.0029(6)
    N3 0.0613(10) 0.0397(9) 0.0353(8) -0.0056(7) 0.0158(7) 0.0001(7)
    N4 0.0598(10) 0.0525(10) 0.0521(10) 0.0032(8) 0.0149(8) 0.0113(8)
    O1 0.0732(9) 0.0387(7) 0.0464(7) -0.0095(6) 0.0147(6) -0.0056(5)
    O2 0.1082(11) 0.0441(8) 0.0471(8) -0.0128(7) 0.0379(7) -0.0102(6)
_geom_special_details
;
All e.s.d.'s (except the e.s.d. in the dihedral angle between two l.s. planes)
are estimated using the full covariance matrix. The cell e.s.d.'s are taken
into account individually in the estimation of e.s.d.'s in distances, angles
and torsion angles; correlations between e.s.d.'s in cell parameters are only
used when they are defined by crystal symmetry. An approximate (isotropic)
treatment of cell e.s.d.'s is used for estimating e.s.d.'s involving l.s.
planes.
;
loop_
    _geom_bond_atom_site_label_1
    _geom_bond_atom_site_label_2
    _geom_bond_site_symmetry_2
    _geom_bond_distance
    _geom_bond_publ_flag
    C1 C6 . 1.403(2) ?
    C1 C2 . 1.404(2) ?
    C1 C7 . 1.469(2) ?
    C2 C3 . 1.371(2) ?
    C2 H2 . 0.9300 ?
    C3 C4 . 1.388(3) ?
    C3 H3 . 0.9300 ?
    C4 C5 . 1.370(2) ?
    C4 H4 . 0.9300 ?
    C5 C6 . 1.405(2) ?
    C5 H5 . 0.9300 ?
    C6 N1 . 1.398(2) ?
    C7 O1 . 1.2518(19) ?
    C7 C8 . 1.447(2) ?
    C8 C9 . 1.369(2) ?
    C8 C12 . 1.491(2) ?
    C9 N1 . 1.344(2) ?
    C9 H9 . 0.9300 ?
    C10 N1 . 1.485(2) ?
    C10 C11 . 1.511(3) ?
    C10 H10A . 0.9700 ?
    C10 H10B . 0.9700 ?
    C11 H11A . 0.9600 ?
    C11 H11B . 0.9600 ?
    C11 H11C . 0.9600 ?
    C12 O2 . 1.227(2) ?
    C12 N3 . 1.357(2) ?
    C13 N2 . 1.269(2) ?
    C13 C14 . 1.465(2) ?
    C13 H13 . 0.9300 ?
    C14 C15 . 1.382(2) ?
    C14 C18 . 1.390(2) ?
    C15 C16 . 1.384(3) ?
    C15 H15 . 0.9300 ?
    C16 N4 . 1.326(2) ?
    C16 H16 . 0.9300 ?
    C17 N4 . 1.337(2) ?
    C17 C18 . 1.372(3) ?
    C17 H17 . 0.9300 ?
    C18 H18 . 0.9300 ?
    N2 N3 . 1.3719(19) ?
    N3 H3N . 0.92(2) ?
loop_
    _geom_angle_atom_site_label_1
    _geom_angle_atom_site_label_2
    _geom_angle_atom_site_label_3
    _geom_angle_site_symmetry_1
    _geom_angle_site_symmetry_3
    _geom_angle
    _geom_angle_publ_flag
    C6 C1 C2 . . 118.79(15) ?
    C6 C1 C7 . . 121.70(14) ?
    C2 C1 C7 . . 119.52(15) ?
    C3 C2 C1 . . 121.32(17) ?
    C3 C2 H2 . . 119.3 ?
    C1 C2 H2 . . 119.3 ?
    C2 C3 C4 . . 119.16(17) ?
    C2 C3 H3 . . 120.4 ?
    C4 C3 H3 . . 120.4 ?
    C5 C4 C3 . . 121.40(17) ?
    C5 C4 H4 . . 119.3 ?
    C3 C4 H4 . . 119.3 ?
    C4 C5 C6 . . 119.85(17) ?
    C4 C5 H5 . . 120.1 ?
    C6 C5 H5 . . 120.1 ?
    N1 C6 C1 . . 119.25(14) ?
    N1 C6 C5 . . 121.31(16) ?
    C1 C6 C5 . . 119.44(15) ?
    O1 C7 C8 . . 124.40(15) ?
    O1 C7 C1 . . 120.64(14) ?
    C8 C7 C1 . . 114.96(14) ?
    C9 C8 C7 . . 119.59(14) ?
    C9 C8 C12 . . 116.19(14) ?
    C7 C8 C12 . . 124.17(15) ?
    N1 C9 C8 . . 124.96(15) ?
    N1 C9 H9 . . 117.5 ?
    C8 C9 H9 . . 117.5 ?
    N1 C10 C11 . . 112.13(16) ?
    N1 C10 H10A . . 109.2 ?
    C11 C10 H10A . . 109.2 ?
    N1 C10 H10B . . 109.2 ?
    C11 C10 H10B . . 109.2 ?
    H10A C10 H10B . . 107.9 ?
    C10 C11 H11A . . 109.5 ?
    C10 C11 H11B . . 109.5 ?
    H11A C11 H11B . . 109.5 ?
    C10 C11 H11C . . 109.5 ?
    H11A C11 H11C . . 109.5 ?
    H11B C11 H11C . . 109.5 ?
    O2 C12 N3 . . 123.61(16) ?
    O2 C12 C8 . . 122.81(15) ?
    N3 C12 C8 . . 113.58(14) ?
    N2 C13 C14 . . 121.97(15) ?
    N2 C13 H13 . . 119.0 ?
    C14 C13 H13 . . 119.0 ?
    C15 C14 C18 . . 116.92(16) ?
    C15 C14 C13 . . 120.43(16) ?
    C18 C14 C13 . . 122.65(16) ?
    C14 C15 C16 . . 119.58(17) ?
    C14 C15 H15 . . 120.2 ?
    C16 C15 H15 . . 120.2 ?
    N4 C16 C15 . . 123.99(18) ?
    N4 C16 H16 . . 118.0 ?
    C15 C16 H16 . . 118.0 ?
    N4 C17 C18 . . 124.58(18) ?
    N4 C17 H17 . . 117.7 ?
    C18 C17 H17 . . 117.7 ?
    C17 C18 C14 . . 119.08(18) ?
    C17 C18 H18 . . 120.5 ?
    C14 C18 H18 . . 120.5 ?
    C9 N1 C6 . . 119.53(14) ?
    C9 N1 C10 . . 118.75(14) ?
    C6 N1 C10 . . 121.59(13) ?
    C13 N2 N3 . . 115.25(14) ?
    C12 N3 N2 . . 121.35(15) ?
    C12 N3 H3N . . 116.4(12) ?
    N2 N3 H3N . . 122.2(12) ?
    C16 N4 C17 . . 115.84(16) ?
loop_
    _geom_torsion_atom_site_label_1
    _geom_torsion_atom_site_label_2
    _geom_torsion_atom_site_label_3
    _geom_torsion_atom_site_label_4
    _geom_torsion_site_symmetry_1
    _geom_torsion_site_symmetry_2
    _geom_torsion_site_symmetry_3
    _geom_torsion_site_symmetry_4
    _geom_torsion
    _geom_torsion_publ_flag
    C6 C1 C2 C3 . . . . 0.6(2) ?
    C7 C1 C2 C3 . . . . -179.53(16) ?
    C1 C2 C3 C4 . . . . 1.0(3) ?
    C2 C3 C4 C5 . . . . -1.1(3) ?
    C3 C4 C5 C6 . . . . -0.6(3) ?
    C2 C1 C6 N1 . . . . 178.70(14) ?
    C7 C1 C6 N1 . . . . -1.2(2) ?
    C2 C1 C6 C5 . . . . -2.2(2) ?
    C7 C1 C6 C5 . . . . 177.95(14) ?
    C4 C5 C6 N1 . . . . -178.71(16) ?
    C4 C5 C6 C1 . . . . 2.2(3) ?
    C6 C1 C7 O1 . . . . -178.98(15) ?
    C2 C1 C7 O1 . . . . 1.1(2) ?
    C6 C1 C7 C8 . . . . 1.0(2) ?
    C2 C1 C7 C8 . . . . -178.88(14) ?
    O1 C7 C8 C9 . . . . -179.87(16) ?
    C1 C7 C8 C9 . . . . 0.1(2) ?
    O1 C7 C8 C12 . . . . -2.7(3) ?
    C1 C7 C8 C12 . . . . 177.27(14) ?
    C7 C8 C9 N1 . . . . -1.2(3) ?
    C12 C8 C9 N1 . . . . -178.55(15) ?
    C9 C8 C12 O2 . . . . -1.1(3) ?
    C7 C8 C12 O2 . . . . -178.36(17) ?
    C9 C8 C12 N3 . . . . 177.80(15) ?
    C7 C8 C12 N3 . . . . 0.6(2) ?
    N2 C13 C14 C15 . . . . -176.91(16) ?
    N2 C13 C14 C18 . . . . 1.9(3) ?
    C18 C14 C15 C16 . . . . -0.8(3) ?
    C13 C14 C15 C16 . . . . 178.15(16) ?
    C14 C15 C16 N4 . . . . 0.2(3) ?
    N4 C17 C18 C14 . . . . -0.6(3) ?
    C15 C14 C18 C17 . . . . 0.9(3) ?
    C13 C14 C18 C17 . . . . -177.93(17) ?
    C8 C9 N1 C6 . . . . 1.1(2) ?
    C8 C9 N1 C10 . . . . 177.08(16) ?
    C1 C6 N1 C9 . . . . 0.2(2) ?
    C5 C6 N1 C9 . . . . -178.95(15) ?
    C1 C6 N1 C10 . . . . -175.74(15) ?
    C5 C6 N1 C10 . . . . 5.1(2) ?
    C11 C10 N1 C9 . . . . -98.68(19) ?
    C11 C10 N1 C6 . . . . 77.3(2) ?
    C14 C13 N2 N3 . . . . 178.47(14) ?
    O2 C12 N3 N2 . . . . -0.3(3) ?
    C8 C12 N3 N2 . . . . -179.21(14) ?
    C13 N2 N3 C12 . . . . -178.62(16) ?
    C15 C16 N4 C17 . . . . 0.3(3) ?
    C18 C17 N4 C16 . . . . 0.0(3) ?
    C6 C1 C2 H2 . . . . -179.430(10)
                                   ?
    C7 C1 C2 H2 . . . . 0.46(2) ?
    C6 C1 C2 H2 . . . . -179.4 ?
    C7 C1 C2 H2 . . . . 0.5 ?
    C1 C2 C3 H3 . . . . -179.0 ?
    H2 C2 C3 H3 . . . . 1.0 ?
    H2 C2 C3 C4 . . . . -179.0 ?
    C2 C3 C4 H4 . . . . 178.9 ?
    H3 C3 C4 H4 . . . . -1.1 ?
    H3 C3 C4 C5 . . . . 178.9 ?
    C3 C4 C5 H5 . . . . 179.4 ?
    H4 C4 C5 H5 . . . . -0.6 ?
    H4 C4 C5 C6 . . . . 179.4 ?
    H5 C5 C6 C1 . . . . -177.8 ?
    H5 C5 C6 N1 . . . . 1.3 ?
    C7 C8 C9 H9 . . . . 178.8 ?
    C12 C8 C9 H9 . . . . 1.4 ?
    H9 C9 N1 C10 . . . . -2.9 ?
    H9 C9 N1 C6 . . . . -178.9 ?
    H10A C10 C11 H11A . . . . -54.6 ?
    H10A C10 C11 H11B . . . . -174.6 ?
    H10A C10 C11 H11C . . . . 65.4 ?
    H10B C10 C11 H11A . . . . 63.1 ?
    H10B C10 C11 H11B . . . . -56.9 ?
    H10B C10 C11 H11C . . . . -176.9 ?
    N1 C10 C11 H11A . . . . -175.7 ?
    N1 C10 C11 H11B . . . . 64.3 ?
    N1 C10 C11 H11C . . . . -55.7 ?
    H10A C10 N1 C6 . . . . -43.9 ?
    H10A C10 N1 C9 . . . . 140.2 ?
    H10B C10 N1 C6 . . . . -161.6 ?
    H10B C10 N1 C9 . . . . 22.5 ?
    C8 C12 N3 H3N . . . . 1.0(13) ?
    H13 C13 C14 C15 . . . . 3.1 ?
    H13 C13 C14 C18 . . . . -178.1 ?
    H13 C13 N2 N3 . . . . -1.5 ?
    C13 C14 C15 H15 . . . . -1.8 ?
    C18 C14 C15 H15 . . . . 179.2 ?
    C13 C14 C18 H18 . . . . 2.1 ?
    C15 C14 C18 H18 . . . . -179.1 ?
    C14 C15 C16 H16 . . . . -179.8 ?
    H15 C15 C16 H16 . . . . 0.2 ?
    H15 C15 C16 N4 . . . . -179.8 ?
    H16 C16 N4 C17 . . . . -179.7 ?
    H17 C17 C18 C14 . . . . 179.4 ?
    H17 C17 C18 H18 . . . . -0.6 ?
    N4 C17 C18 H18 . . . . 179.4 ?
    H17 C17 N4 C16 . . . . 180.0 ?
    C13 N2 N3 H3N . . . . 1.2(14) ?
    O2 C12 N3 H3N . . . . 179.9(13) ?
loop_
    _geom_hbond_atom_site_label_D
    _geom_hbond_atom_site_label_H
    _geom_hbond_atom_site_label_A
    _geom_hbond_site_symmetry_A
    _geom_hbond_distance_DH
    _geom_hbond_distance_HA
    _geom_hbond_distance_DA
    _geom_hbond_angle_DHA
    _geom_hbond_publ_flag
    N3 H3N O1 . 0.92(2) 1.85(2) 2.639(2) 143.1(17) y
    C10 H10A O2 4_665 0.97 2.46 3.398(2) 163 y
data_global
_journal_date_recd_electronic     2009-07-15
_journal_date_accepted     2009-09-09
_journal_name_full     'Acta Crystallographica, Section E'
_journal_year     2009
_journal_volume     65
_journal_issue     10
_journal_page_first     o2476
_journal_page_last     o2477
_journal_paper_category     QO
_journal_coeditor_code     WN2340
_publ_contact_author_name     'Sauli Santos Jr'
_publ_contact_author_address
;
Coordena\,c\\~ao de F\'isica
Campus de Jata\'i
Universidade Federal de Goi\'as
Goi\'as-Brasil
;
_publ_contact_author_email     sauli@pq.cnpq.br
_publ_contact_author_fax     ?
_publ_contact_author_phone     '062-9176-5557'
_publ_section_title
;\
(<i>E</i>)-1-Ethyl-<i>N</i>'-[(pyrid-4'-yl)methylene]-1,4-dihydro-4-\
oxoquinoline-3-carbohydrazide
;
loop_
    _publ_author_name
    _publ_author_address
    'Santos, Fernanda da C.'
;
Instituto de Qu\'imica
Universidade Federal Fluminense
Nit\'eroi - Rio de Janeiro
Brazil
;
    'Batalha, Pedro Netto'
;
Instituto de Qu\'imica
Universidade Federal Fluminense
Nit\'eroi - Rio de Janeiro
Brazil
;
    'Cunha, Anna Claudia'
;
Instituto de Qu\'imica
Universidade Federal Fluminense
Nit\'eroi - Rio de Janeiro
Brazil
;
    'Al\~ao, Rafael A.'
;
Instituto de Qu\'imica
Universidade Federal Fluminense
Nit\'eroi - Rio de Janeiro
Brazil
;
    'Ferreira, Vitor Francisco'
;
Instituto de Qu\'imica
Universidade Federal Fluminense
Nit\'eroi - Rio de Janeiro
Brazil
;
    'de Souza, Maria Cecilia B. V.'
;
Instituto de Qu\'imica
Universidade Federal Fluminense
Nit\'eroi - Rio de Janeiro
Brazil
;
    'Santos Jr, Sauli'
;
Coordena\,c\~ao de F\'isica
Campus de Jata\'i
Universidade Federal de Goi\'as
Jata\'i - Goi\'as
Brazil
;
