# Supplementary material for: (E)-1-Ethyl-4-oxo-N′-(4-pyridylmethyl­ene)-1,4-dihydroquinoline-3-carbo­hydrazide
Source: Acta Crystallogr Sect E Struct Rep Online. 2009 Sep 16;65(Pt 10):o2476–7. doi: 10.1107/S160053680903654X (PMC2970413; doi:10.1107/S160053680903654X)
Supplement: Supplementary file 2 [file e-65-o2476-Isup2.hkl]

#
# h,k,l, Fc-squared, Fo-squared, sigma(Fo-squared) and status flag
#
data_I
_shelx_title ' sad in P 21/n'
_shelx_refln_list_code          4
_shelx_F_calc_maximum       91.41
_exptl_crystal_F_000       672.00
_reflns_d_resolution_high  0.8414
 
loop_
 _symmetry_equiv_pos_as_xyz
 'x, y, z'
 '-x+1/2, y+1/2, -z+1/2'
 '-x, -y, -z'
 'x-1/2, -y-1/2, z-1/2'
 
_cell_length_a     7.6460
_cell_length_b    19.2050
_cell_length_c    10.7050
_cell_angle_alpha  90.000
_cell_angle_beta   99.722
_cell_angle_gamma  90.000
 
_shelx_F_squared_multiplier     1.000
 
loop_
 _refln_index_h
 _refln_index_k
 _refln_index_l
 _refln_F_squared_calc
 _refln_F_squared_meas
 _refln_F_squared_sigma
 _refln_observed_status
   4   0   0       31.09       30.29      1.07 o
   6   0   0        8.01        8.77      1.45 o
   8   0   0       54.05       52.58      3.94 o
   3   1   0      313.67      310.88      2.19 o
   4   1   0      601.14      620.43      6.88 o
   5   1   0        5.59        4.81      1.10 o
   6   1   0        5.06        7.43      1.16 o
   7   1   0        2.21       -0.40      1.29 o
   8   1   0        0.09        1.74      1.71 o
   3   2   0       69.15       73.79      0.79 o
   4   2   0     1808.99     1750.77     11.14 o
   5   2   0       53.57       52.36      1.31 o
   6   2   0      146.57      156.95      2.68 o
   7   2   0       34.42       40.91      1.91 o
   8   2   0        0.50        0.40      1.39 o
   3   3   0       30.31       26.68      0.50 o
   4   3   0      192.49      185.45      2.36 o
   5   3   0        0.06       -0.50      1.28 o
   6   3   0      128.48      128.61      2.74 o
   7   3   0       72.13       76.64      2.59 o
   8   3   0       20.47       12.42      2.41 o
   2   4   0     3682.83     3586.34     25.86 o
   3   4   0      187.05      182.22      1.49 o
   4   4   0     2325.61     2289.36     14.14 o
   5   4   0      104.02      109.45      3.10 o
   6   4   0      160.28      135.49      3.54 o
   7   4   0        7.10        9.69      2.13 o
   8   4   0        1.35        2.65      1.69 o
   1   5   0       11.63        8.60      0.49 o
   2   5   0       25.22       34.30      0.99 o
   3   5   0     1024.07      977.72      5.96 o
   4   5   0     1293.43     1184.32      7.68 o
   5   5   0      690.21      673.96      6.35 o
   6   5   0       31.25       27.56      1.73 o
   7   5   0       43.78       44.67      2.21 o
   8   5   0        3.51       -3.24      2.62 o
   0   6   0     1818.01     1761.88     38.45 o
   1   6   0       16.18       18.57      0.60 o
   2   6   0       68.29       66.99      1.02 o
   3   6   0      982.99      994.71      7.45 o
   4   6   0     1524.33     1594.23     10.77 o
   5   6   0      426.13      446.44      3.63 o
   6   6   0       93.59       95.98      3.43 o
   7   6   0       18.63       16.75      1.84 o
   8   6   0        7.05        7.82      4.92 o
   1   7   0      414.89      401.60      4.18 o
   2   7   0        1.14        0.68      0.64 o
   3   7   0     1684.91     1829.24     13.23 o
   4   7   0      381.38      387.71      3.38 o
   5   7   0      167.37      151.49      2.73 o
   6   7   0      162.08      152.71      4.74 o
   7   7   0        0.01       -0.29      1.30 o
   8   7   0       29.56       24.42      2.06 o
   0   8   0     1821.00     1791.15     31.68 o
   1   8   0       89.26       88.63      1.61 o
   2   8   0     1214.97     1227.44     10.01 o
   3   8   0     1946.67     2055.14     17.60 o
   4   8   0      152.15      163.13      2.12 o
   5   8   0        9.04        8.75      0.73 o
   6   8   0       85.87       76.88      3.82 o
   7   8   0        3.37        3.30      1.75 o
   8   8   0       11.50       16.81      2.83 o
   1   9   0     3164.21     3560.90     61.10 o
   2   9   0      132.32      133.60      2.52 o
   3   9   0        3.34        1.13      5.33 o
   4   9   0      180.70      174.11      2.85 o
   5   9   0       26.44       26.30      1.02 o
   6   9   0       27.50       24.35      1.43 o
   7   9   0       11.13       10.43      2.36 o
   8   9   0        0.33        3.12      2.46 o
   0  10   0       51.54       79.61      3.35 o
   2  10   0      661.12      684.87      7.95 o
   3  10   0       14.19       19.20      1.38 o
   4  10   0       79.55       76.63      1.87 o
   5  10   0       19.24       17.16      1.11 o
   6  10   0        3.62        3.39      1.09 o
   7  10   0        9.38       12.70      2.40 o
   8  10   0        0.88        7.36      2.49 o
   1  11   0        0.83        0.85      1.09 o
   2  11   0      204.91      214.83      3.37 o
   3  11   0        9.73       12.40      1.43 o
   4  11   0      108.45      109.58      3.15 o
   5  11   0        9.51       11.39      1.30 o
   6  11   0        7.89       10.03      1.14 o
   7  11   0        5.95        1.77      2.71 o
   1  12   0      912.72      958.51     13.52 o
   2  12   0       82.69       90.69      2.92 o
   3  12   0       40.06       51.98      2.51 o
   4  12   0       48.78       51.72      2.89 o
   5  12   0       64.35       62.86      2.03 o
   6  12   0        0.03        0.97      1.31 o
   7  12   0       29.50       21.59      3.30 o
   1  13   0      223.43      268.40      5.37 o
   2  13   0       61.71       73.27      2.76 o
   3  13   0        9.61       14.14      2.38 o
   4  13   0       46.51       49.57      2.27 o
   5  13   0        8.31       11.15      2.26 o
   6  13   0       24.26       23.36      1.73 o
   7  13   0       71.80       77.50      5.04 o
   1  14   0       69.15       66.57      2.78 o
   2  14   0       67.55       69.41      2.79 o
   3  14   0      379.86      380.00      6.96 o
   4  14   0      106.95      110.62      4.64 o
   5  14   0      141.69      142.09      3.88 o
   6  14   0       25.63       27.90      2.28 o
   7  14   0        0.54        0.80      2.11 o
   1  15   0        0.00        2.65      2.39 o
   2  15   0       81.53       80.52      3.08 o
   4  15   0        2.28        3.06      4.38 o
   5  15   0       82.61       82.33      3.18 o
   6  15   0       96.24       88.65      2.97 o
   0  16   0      410.65      408.62     10.90 o
   1  16   0      130.92      133.05      3.96 o
   2  16   0        1.78        2.84      1.64 o
   3  16   0        0.23       -0.88      2.61 o
   4  16   0        0.97        1.26      2.26 o
   6  16   0        1.96        0.61      1.86 o
   1  17   0       89.70       71.45      3.23 o
   2  17   0        4.50        6.27      4.47 o
   3  17   0       97.98       92.64      5.31 o
   4  17   0       38.40       33.69      2.50 o
   5  17   0       14.52       18.11      2.18 o
   0  18   0       49.22       51.59      4.05 o
   1  18   0       89.88       74.50      3.42 o
   2  18   0        3.75        4.99      1.93 o
   3  18   0       66.68       61.29      3.49 o
   4  18   0       28.61       17.61      2.31 o
   5  18   0        5.73        4.17      3.29 o
   1  19   0       59.90       54.22      3.19 o
   2  19   0       57.06       46.43      5.40 o
   3  19   0       14.08       14.42      3.83 o
   4  19   0        0.18       -3.15      2.13 o
   0  20   0       17.57       15.39      3.30 o
   1  20   0       16.99       17.12      2.24 o
   2  20   0        0.90       -1.22      2.14 o
   3  20   0        0.61       -2.20      2.64 o
   4  20   0        3.14        7.21      2.84 o
   1  21   0       91.50       87.87      4.26 o
   2  21   0        1.65        0.49      2.29 o
   3  21   0        1.51        2.30      2.30 o
   0  22   0        0.96        8.20      3.57 o
   1  22   0        0.52        4.59      2.00 o
   2  22   0        2.19        2.26      1.96 o
  -9   0   1        8.17        1.82      2.84 o
  -7   0   1        4.80        1.39      3.00 o
  -5   0   1      112.73      114.32      2.61 o
  -3   0   1     1152.38     1102.95     12.07 o
   3   0   1      431.72      434.29      3.25 o
   5   0   1       30.91       33.25      2.37 o
   7   0   1       12.93       15.08      1.58 o
  -9   1   1        8.22        6.00      2.62 o
  -8   1   1        0.86       -0.37      1.41 o
  -7   1   1       23.42       25.65      1.31 o
  -6   1   1       16.29       15.83      0.96 o
  -5   1   1        1.71        0.32      0.71 o
  -4   1   1        2.86        1.97      0.68 o
  -3   1   1        0.00       -0.13      0.44 o
  -2   1   1        9.14        4.73      0.33 o
   3   1   1      773.06      787.14      3.74 o
   4   1   1        0.47        3.57      1.74 o
   5   1   1       38.24       38.25      1.17 o
   6   1   1       37.57       34.58      2.15 o
   7   1   1       31.57       25.98      1.62 o
   8   1   1        4.46        4.43      1.31 o
  -9   2   1        0.29       -0.22      2.03 o
  -8   2   1        1.99        1.93      1.45 o
  -7   2   1       37.87       38.84      2.03 o
  -6   2   1       32.62       34.57      1.19 o
  -5   2   1        4.15        3.17      0.72 o
  -4   2   1      499.13      459.87      4.50 o
  -3   2   1      146.90      137.62      1.15 o
  -2   2   1      429.65      423.20      2.41 o
   2   2   1     3747.14     3608.19     19.22 o
   3   2   1        9.96       10.39      0.46 o
   4   2   1     1325.44     1343.17     11.92 o
   5   2   1       52.43       54.72      1.73 o
   6   2   1       47.64       50.62      2.28 o
   7   2   1        1.89        2.25      1.41 o
   8   2   1       47.86       44.76      2.64 o
  -8   3   1        6.74        6.91      1.71 o
  -7   3   1        0.06       -0.18      1.55 o
  -6   3   1       19.35       21.05      1.37 o
  -5   3   1        2.27       -0.72      1.19 o
  -4   3   1       16.18       16.04      0.54 o
  -3   3   1        0.02        0.40      0.35 o
  -2   3   1      899.81      919.41      5.41 o
   2   3   1       17.49       26.71      0.53 o
   3   3   1     1391.80     1379.85      8.14 o
   4   3   1     8356.56     7974.55     48.58 o
   5   3   1      241.33      242.51      3.45 o
   6   3   1      235.60      231.75      3.81 o
   7   3   1       58.32       49.40      2.84 o
   8   3   1       10.00       11.62      1.64 o
  -8   4   1        1.00        3.85      1.70 o
  -7   4   1        6.18        5.01      1.88 o
  -6   4   1       52.50       53.37      2.52 o
  -5   4   1       19.05       17.32      0.77 o
  -4   4   1      375.92      398.81      3.06 o
  -3   4   1      182.29      178.17      1.37 o
  -2   4   1      168.35      154.72      1.67 o
  -1   4   1      622.06      588.82      4.80 o
   1   4   1       18.93       18.43      0.75 o
   2   4   1     6278.96     6084.93     57.04 o
   3   4   1      345.09      348.06      2.34 o
   4   4   1     6654.77     6389.10     39.25 o
   5   4   1        3.98        6.00      1.13 o
   6   4   1        0.21       16.62      4.30 o
   7   4   1      191.86      190.56      4.18 o
   8   4   1       21.10        3.64      2.22 o
  -8   5   1        0.20        1.80      3.07 o
  -7   5   1       12.25       15.27      1.70 o
  -6   5   1       21.99       22.95      1.61 o
  -5   5   1        2.00        3.11      0.53 o
  -4   5   1        1.57        2.55      0.60 o
  -3   5   1     1406.68     1432.63      8.97 o
  -2   5   1      202.91      201.57      1.82 o
  -1   5   1      259.24      251.82      2.72 o
   0   5   1      202.79      166.79      2.32 o
   1   5   1      260.25      240.84      2.36 o
   2   5   1      172.41      167.38      1.70 o
   3   5   1        8.45       10.10      0.50 o
   4   5   1        0.26       40.74     16.13 o
   5   5   1      687.09      669.09      4.97 o
   6   5   1     1520.56     1479.45     17.10 o
   7   5   1        1.27        0.23      1.61 o
   8   5   1      176.76      153.51      4.02 o
  -8   6   1        1.26        1.84      1.96 o
  -7   6   1        0.32        0.77      1.61 o
  -6   6   1        0.17        0.07      0.75 o
  -5   6   1      167.22      160.53      1.66 o
  -4   6   1        0.02        0.08      0.42 o
  -3   6   1       22.40       26.87      0.67 o
  -2   6   1      182.04      187.66      1.99 o
  -1   6   1      232.12      256.83      2.87 o
   0   6   1     2385.21     2221.35     23.52 o
   1   6   1      129.93      121.82      1.51 o
   2   6   1       39.08       41.41      0.93 o
   3   6   1       23.04       20.44      0.64 o
   4   6   1      180.15      170.04      1.99 o
   5   6   1        1.40        0.14      0.90 o
   6   6   1     1354.84     1302.76     13.00 o
   7   6   1       20.92       16.83      1.88 o
   8   6   1       18.25       10.88      2.41 o
  -8   7   1        1.25        0.18      3.49 o
  -7   7   1        5.00       10.66      2.98 o
  -6   7   1        1.01        2.86      0.83 o
  -5   7   1      104.08      101.36      1.31 o
  -4   7   1      575.87      579.80      4.16 o
  -3   7   1        1.03        1.59      0.43 o
  -2   7   1      997.27     1008.95      9.16 o
  -1   7   1      717.75      780.82     11.21 o
   0   7   1     2004.06     2022.19     28.23 o
   1   7   1       22.23       17.33      0.64 o
   2   7   1     1021.53     1059.02      9.82 o
   3   7   1       68.62       58.79      1.18 o
   4   7   1      101.60      101.22      1.45 o
   5   7   1      605.79      614.60      5.21 o
   6   7   1      323.05      317.30      6.05 o
   7   7   1       10.03       10.04      1.82 o
   8   7   1       23.93       21.89      2.92 o
  -8   8   1        7.49        4.15      3.93 o
  -7   8   1       61.82       57.83      3.47 o
  -6   8   1        5.40        8.33      1.30 o
  -5   8   1       17.69       21.72      0.79 o
  -4   8   1       15.08       16.73      0.69 o
  -3   8   1       35.87       49.99      1.16 o
  -2   8   1     1046.91     1045.36      9.63 o
  -1   8   1      854.75      951.56     10.46 o
   0   8   1      551.99      546.46      6.40 o
   1   8   1       13.78       16.91      0.82 o
   2   8   1      134.10      141.14      2.39 o
   3   8   1      498.19      533.64      9.03 o
   4   8   1        5.81       10.95      0.92 o
   5   8   1       20.18       25.13      1.30 o
   6   8   1        0.03        0.89      1.35 o
   7   8   1      102.05       88.75      3.68 o
   8   8   1      237.43      227.55     22.03 o
  -8   9   1        4.34        2.63      4.13 o
  -7   9   1       23.88       25.30      2.64 o
  -6   9   1       19.38       21.05      1.40 o
  -5   9   1       16.30       15.19      0.97 o
  -4   9   1        0.20        0.43      0.58 o
  -3   9   1       87.54       98.89      1.98 o
  -2   9   1      356.66      393.41      4.93 o
  -1   9   1     1537.93     1597.84     28.75 o
   0   9   1       34.11       36.24      1.64 o
   1   9   1      213.19      232.72      4.30 o
   2   9   1       41.60       43.58      1.46 o
   3   9   1      260.69      284.77      5.00 o
   4   9   1       21.37       22.74      1.35 o
   5   9   1        1.31        0.01      0.72 o
   6   9   1       77.14       75.44      2.27 o
   7   9   1       93.35       89.89      3.55 o
   8   9   1      145.15      159.37      8.92 o
  -7  10   1        6.57        5.65      1.58 o
  -6  10   1       24.80       22.58      1.51 o
  -5  10   1       64.04       66.37      2.94 o
  -4  10   1        0.38        0.25      1.38 o
  -3  10   1        4.88        6.03      0.75 o
  -2  10   1      351.52      369.70      4.78 o
  -1  10   1        4.09       11.94      2.28 o
   1  10   1      554.45      581.08      8.94 o
   2  10   1      316.61      336.68      5.73 o
   3  10   1      115.64      128.95      3.15 o
   4  10   1       52.67       51.47      1.95 o
   5  10   1       18.07       20.90      1.27 o
   6  10   1        7.45       11.54      1.55 o
   7  10   1        1.03        1.57      1.59 o
  -6  11   1        3.82        5.83      1.93 o
  -5  11   1       26.35       23.57      1.37 o
  -4  11   1        8.30        6.98      1.55 o
  -3  11   1       17.90       17.48      1.25 o
  -2  11   1       16.78       15.62      0.92 o
  -1  11   1      529.82      613.94     13.03 o
   0  11   1     1387.46     1476.00     19.40 o
   1  11   1     2494.56     2629.34     32.82 o
   2  11   1      271.02      289.18      8.43 o
   3  11   1       30.63       31.22      1.86 o
   4  11   1       41.61       43.18      2.03 o
   5  11   1        5.72        9.48      1.57 o
   6  11   1        0.16       -0.41      1.39 o
   7  11   1       21.25       20.55      2.36 o
  -7  12   1       19.02       20.71      3.24 o
  -6  12   1       27.09       29.48      2.66 o
  -5  12   1        0.18       -0.10      1.02 o
  -4  12   1        8.17        6.95      1.94 o
  -3  12   1       32.64       34.61      2.07 o
  -2  12   1        2.67        0.63      1.81 o
  -1  12   1       11.49       13.93      2.25 o
   0  12   1       24.69       24.94      2.27 o
   1  12   1       52.84       63.20      2.51 o
   2  12   1       58.21       65.65      3.65 o
   3  12   1       54.85       68.03      3.65 o
   4  12   1       67.95       66.41      3.43 o
   5  12   1       62.06       58.73      2.96 o
   6  12   1        0.72        1.65      1.14 o
   7  12   1        6.26        1.95      3.66 o
  -7  13   1        2.96        3.72      3.22 o
  -6  13   1       61.75       60.74      3.68 o
  -5  13   1       25.90       26.95      1.80 o
  -4  13   1       27.06       23.59      1.78 o
  -3  13   1       92.21      104.80      3.39 o
  -2  13   1       11.67       11.72      0.98 o
  -1  13   1       80.65       75.44      2.75 o
   0  13   1      123.31      141.55      3.69 o
   1  13   1       15.21       12.88      2.18 o
   2  13   1      156.32      160.60      5.44 o
   3  13   1      852.55      865.47     24.92 o
   4  13   1        2.91        1.26      1.55 o
   5  13   1        0.62       -0.67      1.39 o
   6  13   1       25.78       21.73      2.80 o
   7  13   1        1.33       -0.56      1.54 o
  -7  14   1        0.76        0.09      2.67 o
  -6  14   1      125.41      128.92      4.77 o
  -5  14   1       36.39       31.85      2.06 o
  -4  14   1       12.39        7.04      2.52 o
  -3  14   1        2.23        2.35      1.59 o
  -2  14   1      110.92      131.90      4.64 o
  -1  14   1        0.51        0.39      1.23 o
   0  14   1        1.11        2.46      1.56 o
   1  14   1      106.29      122.61      3.53 o
   2  14   1       22.94       29.54      2.03 o
   3  14   1      134.27      126.27      3.73 o
   4  14   1       21.89       28.10      1.99 o
   5  14   1       15.36       13.41      1.91 o
   6  14   1        2.60       -1.97      2.63 o
  -6  15   1        9.97        9.33      2.00 o
  -5  15   1       15.57       19.91      2.06 o
  -4  15   1       80.25       72.58      3.00 o
  -3  15   1       53.09       49.42      2.51 o
  -2  15   1      311.98      334.50      6.60 o
  -1  15   1        0.21       -1.08      1.65 o
   0  15   1        2.53       -0.92      1.75 o
   1  15   1       38.76       37.93      2.23 o
   2  15   1       41.48       34.24      2.47 o
   3  15   1       52.46       58.51      2.70 o
   4  15   1       22.83       24.37      2.55 o
   5  15   1      150.31      145.58      4.88 o
   6  15   1        5.89        7.42      2.05 o
  -6  16   1        3.67        6.94      4.32 o
  -5  16   1        1.93       -1.37      2.68 o
  -4  16   1      305.03      278.03      5.98 o
  -3  16   1       91.71       86.15      3.31 o
  -2  16   1        2.37       -0.63      1.82 o
  -1  16   1        0.00       -2.13      1.42 o
   0  16   1        0.91        0.18      1.40 o
   1  16   1        6.97        1.79      3.85 o
   2  16   1        2.29        1.85      1.44 o
   3  16   1       48.73       40.50      2.37 o
   4  16   1       13.04       15.58      2.30 o
   5  16   1       61.58       55.31      3.07 o
   6  16   1        0.08       11.05      3.70 o
  -6  17   1        0.12        2.63      1.89 o
  -5  17   1        3.86        5.30      2.57 o
  -4  17   1        3.52        0.05      1.93 o
  -3  17   1       95.05       87.69      3.42 o
  -2  17   1        4.45        4.15      1.91 o
  -1  17   1       61.53       54.79      2.90 o
   0  17   1       11.29        8.09      1.96 o
   1  17   1       41.43       41.00      2.66 o
   2  17   1       17.23       20.88      2.30 o
   3  17   1       47.50       41.66      5.20 o
   5  17   1       14.76       16.15      4.00 o
  -5  18   1       19.11       20.41      2.21 o
  -4  18   1       61.37       65.46      4.91 o
  -3  18   1        6.30        4.34      1.80 o
  -2  18   1      129.39      105.63      4.76 o
  -1  18   1       86.06       76.33      3.42 o
   0  18   1       94.74       88.58      3.56 o
   1  18   1        3.31        2.33      3.83 o
   2  18   1        0.00        1.65      2.83 o
   3  18   1       54.06       50.53      2.91 o
   4  18   1        3.59       -0.28      2.26 o
   5  18   1       12.22       12.78      2.14 o
  -5  19   1        7.78        2.77      2.05 o
  -4  19   1        1.51       -0.78      3.03 o
  -3  19   1        0.90       -1.81      2.95 o
  -2  19   1      220.41      201.34      5.35 o
  -1  19   1       97.38       91.27      3.84 o
   0  19   1        0.01        3.37      3.08 o
   1  19   1       39.30       38.63      2.80 o
   2  19   1       16.61       23.39      2.53 o
   3  19   1       63.44       64.57      3.41 o
   4  19   1        4.65        8.73      1.97 o
  -4  20   1        0.27       -3.09      2.06 o
  -3  20   1       50.09       44.83      3.66 o
  -2  20   1        1.25        0.97      2.21 o
  -1  20   1       15.78       21.07      2.37 o
   0  20   1      116.46      101.57      3.98 o
   1  20   1      218.11      217.01      7.47 o
   2  20   1        6.20        6.33      2.49 o
   3  20   1       35.37       38.78      2.80 o
   4  20   1        4.05       11.13      3.43 o
  -3  21   1        0.00        0.94      2.16 o
  -2  21   1        0.07        0.27      1.70 o
  -1  21   1       18.44        7.68      3.22 o
   0  21   1       27.36       21.53      2.47 o
   1  21   1        1.50        3.75      2.44 o
   2  21   1        2.70        4.69      2.42 o
   3  21   1        7.21        6.87      2.44 o
  -2  22   1        0.67       -0.20      2.58 o
  -1  22   1        1.98        3.88      4.51 o
   0  22   1       42.35       36.13      3.28 o
   1  22   1       42.45       39.51      3.15 o
   2  22   1        6.35        7.69      2.91 o
  -8   0   2       33.19       30.52      2.05 o
  -6   0   2       23.38       20.11      1.62 o
  -4   0   2       10.85       11.73      0.97 o
  -2   0   2     1605.28     1433.66     11.00 o
   2   0   2       20.78       12.24      0.41 o
   4   0   2      800.34      825.09      6.38 o
   6   0   2       49.05       44.79      2.92 o
   8   0   2        7.46       13.98      3.21 o
  -9   1   2       16.20       13.56      3.60 o
  -8   1   2        3.90        2.35      1.38 o
  -7   1   2        1.13       -0.02      1.06 o
  -6   1   2       32.46       30.66      1.23 o
  -5   1   2       49.07       46.51      1.38 o
  -4   1   2       46.38       44.28      0.96 o
  -3   1   2      625.78      595.08      3.24 o
  -2   1   2        0.31        0.04      0.33 o
   1   1   2     3922.85     3698.01     35.94 o
   2   1   2      152.85      155.07      0.97 o
   3   1   2      965.56      929.07      4.55 o
   4   1   2       95.40       95.17      0.99 o
   5   1   2       71.72       73.79      0.93 o
   6   1   2        5.09        5.23      1.30 o
   7   1   2        4.71        4.88      1.45 o
  -9   2   2        7.86        7.31      1.92 o
  -8   2   2        0.05       -0.81      1.46 o
  -7   2   2       58.82       56.22      1.64 o
  -6   2   2        1.48        0.19      0.84 o
  -5   2   2      127.99      133.63      2.93 o
  -4   2   2        1.96        0.41      0.54 o
  -3   2   2      313.17      302.23      1.85 o
  -2   2   2      831.20      823.49      4.44 o
   1   2   2     4313.45     4036.23     24.09 o
   2   2   2      129.03      121.88      0.98 o
   3   2   2     1297.04     1258.02      6.51 o
   4   2   2     1013.38      992.36      6.59 o
   5   2   2       14.85       15.01      0.51 o
   6   2   2       87.65       91.46      5.78 o
   7   2   2       16.81       16.36      1.41 o
   8   2   2        7.69        4.21      1.78 o
  -9   3   2        5.25        7.15      1.79 o
  -8   3   2        1.79       -1.08      1.37 o
  -7   3   2        2.82        4.15      1.47 o
  -6   3   2        8.12        6.69      1.45 o
  -5   3   2      301.44      310.60      3.25 o
  -4   3   2        0.88        4.19      0.44 o
  -3   3   2      202.51      215.57      1.57 o
  -2   3   2       81.65       59.71      0.68 o
  -1   3   2     5413.55     4958.35     47.75 o
   1   3   2     1407.05     1274.54      8.53 o
   2   3   2       43.27       47.29      0.61 o
   3   3   2        5.53        7.06      0.64 o
   4   3   2       24.54       23.83      0.91 o
   5   3   2      245.56      241.37      2.64 o
   6   3   2      369.98      372.46      5.50 o
   7   3   2        6.44        6.50      1.76 o
   8   3   2        4.96        6.43      4.55 o
  -8   4   2        2.80        2.12      1.42 o
  -7   4   2        2.38        1.80      1.23 o
  -6   4   2       13.04       12.38      1.42 o
  -5   4   2      310.73      289.77      3.04 o
  -4   4   2      145.70      147.97      1.45 o
  -3   4   2      233.07      239.70      1.83 o
  -2   4   2      144.94      150.21      1.32 o
  -1   4   2      485.95      435.71      4.25 o
   0   4   2      943.14      935.11     10.78 o
   1   4   2        8.44        7.79      0.42 o
   2   4   2     1036.30      957.05      6.67 o
   3   4   2       46.68       36.26      0.62 o
   4   4   2       11.57       15.30      0.62 o
   5   4   2        1.25        0.60      0.52 o
   6   4   2      381.78      358.92      5.76 o
   7   4   2        0.00        1.50      1.94 o
   8   4   2        0.53       -1.64      1.76 o
  -8   5   2       10.00       10.98      2.14 o
  -7   5   2        0.32        2.21      1.30 o
  -6   5   2       45.22       41.56      1.21 o
  -5   5   2       15.20       13.87      0.48 o
  -4   5   2      129.94      132.78      1.41 o
  -3   5   2     1510.89     1466.90      9.15 o
  -2   5   2        0.46        0.19      0.65 o
  -1   5   2       14.39        7.36      0.53 o
   0   5   2      365.64      366.37      3.78 o
   1   5   2      129.46      110.64      1.47 o
   2   5   2       32.55       30.04      0.70 o
   3   5   2        8.67        9.40      0.47 o
   4   5   2      117.80      111.98      1.26 o
   5   5   2        4.70        4.91      0.71 o
   6   5   2      340.59      315.50      6.48 o
   7   5   2       68.77       75.82      5.58 o
   8   5   2       54.22       49.12      3.34 o
  -8   6   2        2.34        2.66      1.91 o
  -7   6   2       37.52       33.25      2.05 o
  -6   6   2       65.33       63.69      1.57 o
  -5   6   2       28.79       30.67      0.72 o
  -4   6   2        3.44        3.70      0.53 o
  -3   6   2      246.57      236.03      2.05 o
  -2   6   2       52.19       48.79      0.86 o
  -1   6   2      444.64      428.94      4.39 o
   0   6   2      760.95      713.51     10.34 o
   1   6   2       64.55       72.97      1.16 o
   2   6   2       95.04      102.77      1.34 o
   3   6   2      354.86      348.82      3.16 o
   4   6   2       25.00       21.94      0.89 o
   5   6   2        6.26        5.40      0.68 o
   6   6   2       44.43       36.28      1.59 o
   7   6   2       84.86       75.47      4.47 o
   8   6   2      230.38      204.95      4.77 o
  -8   7   2       24.99       29.18      4.70 o
  -7   7   2        4.52        2.93      1.63 o
  -6   7   2        0.55        1.36      1.51 o
  -5   7   2      150.31      143.14      1.62 o
  -4   7   2        5.43        5.40      0.46 o
  -3   7   2       41.23       32.25      0.73 o
  -2   7   2      218.95      218.85      2.31 o
  -1   7   2      320.26      306.19      3.45 o
   0   7   2      290.16      293.09      3.35 o
   1   7   2      153.63      153.99      1.92 o
   2   7   2      259.44      259.11      3.12 o
   3   7   2      111.83      112.64      2.14 o
   4   7   2       81.37       89.78      1.50 o
   5   7   2       74.98       72.80      1.44 o
   6   7   2       11.10        4.66      1.41 o
   7   7   2       14.31       16.07      2.74 o
   8   7   2      135.42      136.22      5.14 o
  -8   8   2        2.84        5.62      3.04 o
  -7   8   2       20.16       24.30      2.48 o
  -6   8   2       14.73       15.19      1.61 o
  -5   8   2       49.78       53.10      1.20 o
  -4   8   2       13.50       15.16      0.68 o
  -3   8   2       16.80       15.69      0.71 o
  -2   8   2      269.78      267.61      3.08 o
  -1   8   2       93.44       91.84      2.33 o
   0   8   2       18.26       16.86      1.60 o
   1   8   2       95.47      107.40      3.80 o
   2   8   2        4.46        2.42      1.03 o
   3   8   2      239.40      242.69      4.59 o
   4   8   2      117.33      111.56      1.81 o
   5   8   2      100.60      110.38      2.08 o
   6   8   2       13.63       11.04      1.60 o
   7   8   2        2.19        6.35      2.87 o
   8   8   2       18.43       35.26      4.31 o
  -6   9   2       91.93       88.98      2.48 o
  -5   9   2       10.50       11.51      0.79 o
  -4   9   2       56.25       55.56      1.21 o
  -3   9   2       43.66       38.17      1.18 o
  -2   9   2      265.98      277.53      3.68 o
  -1   9   2       50.88       55.64      1.91 o
   0   9   2      195.68      202.39      4.28 o
   1   9   2      502.16      485.81      7.44 o
   2   9   2        2.26        2.67      1.16 o
   3   9   2       16.55       15.03      1.42 o
   4   9   2       35.15       34.84      1.45 o
   5   9   2        0.84       -0.78      0.83 o
   6   9   2        1.05        0.86      1.10 o
   7   9   2       17.43       16.89      3.01 o
  -8  10   2        2.56       -2.66      3.38 o
  -7  10   2        0.72        2.44      1.99 o
  -6  10   2       29.78       31.82      1.34 o
  -5  10   2        0.19        0.41      0.96 o
  -4  10   2       68.66       70.05      1.75 o
  -3  10   2       25.34       21.46      0.99 o
  -2  10   2      321.13      298.42      4.04 o
  -1  10   2        5.65        7.19      1.24 o
   0  10   2       97.94       98.65      2.77 o
   1  10   2      131.04      124.24      3.08 o
   2  10   2       40.91       36.70      2.75 o
   3  10   2      211.69      208.83      4.29 o
   4  10   2       84.46       89.94      2.15 o
   5  10   2        0.33       -0.88      0.92 o
   6  10   2        6.30        6.96      1.88 o
   7  10   2        2.72        1.12      2.05 o
  -6  11   2       56.71       52.49      2.75 o
  -5  11   2       34.26       36.58      1.83 o
  -4  11   2      222.35      217.53      3.47 o
  -3  11   2      275.33      276.86     10.26 o
  -2  11   2        0.04        0.11      0.78 o
  -1  11   2      159.35      163.57      3.74 o
   0  11   2      189.18      193.96      4.12 o
   1  11   2        0.14       -1.55      1.78 o
   2  11   2      349.78      360.15      6.31 o
   3  11   2      149.71      167.35      3.91 o
   4  11   2        7.77       12.31      1.51 o
   5  11   2       16.99       16.24      1.21 o
   6  11   2        3.80        2.05      1.71 o
   7  11   2        3.11        1.55      1.63 o
  -6  12   2       45.53       48.31      2.40 o
  -5  12   2        7.66       10.21      1.51 o
  -4  12   2       18.11       15.44      1.12 o
  -3  12   2       16.19       16.75      1.29 o
  -2  12   2       67.27       65.42      1.63 o
  -1  12   2      417.86      393.21      6.79 o
   0  12   2       36.97       35.75      1.85 o
   1  12   2       34.91       41.38      2.15 o
   2  12   2      461.23      443.81     16.24 o
   3  12   2      160.01      174.57      6.95 o
   4  12   2       86.06       90.47      6.72 o
   5  12   2        4.93        6.87      2.12 o
   6  12   2        6.57        6.05      2.22 o
   7  12   2        2.52       -1.36      2.52 o
  -7  13   2        2.25       -2.52      3.30 o
  -6  13   2        6.80        2.83      1.65 o
  -5  13   2      169.40      170.74      6.06 o
  -4  13   2      164.21      159.20      3.99 o
  -3  13   2      181.22      178.31      3.16 o
  -2  13   2       81.22       86.10      1.96 o
  -1  13   2      149.75      149.92      3.80 o
   0  13   2       75.93       75.07      2.81 o
   1  13   2        8.32        9.18      1.31 o
   2  13   2       35.76       37.28      2.08 o
   3  13   2        0.04        1.34      1.74 o
   4  13   2        0.96       -1.18      1.54 o
   5  13   2      104.85      104.00      3.31 o
  -7  14   2        0.11        0.71      2.13 o
  -6  14   2        0.85        0.50      1.86 o
  -5  14   2       62.40       55.61      2.14 o
  -4  14   2       83.21       83.79      3.00 o
  -3  14   2       26.24       25.19      3.07 o
  -2  14   2        1.34       -0.70      1.58 o
  -1  14   2      120.41      126.53      3.69 o
   0  14   2      145.51      137.64      3.91 o
   1  14   2        0.88       -0.08      1.59 o
   2  14   2       13.06       14.05      2.15 o
   3  14   2      127.63      118.27      3.58 o
   4  14   2        3.39        4.58      1.96 o
   5  14   2      173.58      174.45      4.48 o
   6  14   2        5.52       10.61      2.30 o
  -6  15   2        3.71        6.97      2.32 o
  -5  15   2        0.22       -0.89      1.79 o
  -4  15   2      145.77      146.95      4.16 o
  -3  15   2       68.13       64.39      2.83 o
  -2  15   2      360.81      358.49      6.87 o
  -1  15   2       98.39       95.19      4.87 o
   0  15   2       40.97       30.75      2.35 o
   1  15   2        5.81        4.87      1.90 o
   2  15   2       19.28       16.18      2.11 o
   4  15   2       44.40       43.68      2.50 o
   5  15   2        0.07       -1.08      1.48 o
   6  15   2       11.94        9.84      4.63 o
  -6  16   2       15.73       18.52      2.40 o
  -5  16   2        9.42       14.36      1.86 o
  -4  16   2       58.65       69.84      3.17 o
  -3  16   2       83.65       72.17      3.23 o
  -2  16   2        3.94        3.14      2.41 o
  -1  16   2       77.10       79.29      4.56 o
   0  16   2        3.67        2.45      1.91 o
   1  16   2      166.34      170.31      6.28 o
   2  16   2       43.92       36.52      3.56 o
   3  16   2        9.81        9.45      1.89 o
   4  16   2       36.15       36.40      2.53 o
   5  16   2       15.49       23.09      3.06 o
  -6  17   2        0.70        3.50      3.43 o
  -4  17   2      271.15      283.81      6.35 o
  -3  17   2       66.73       66.84      3.25 o
  -2  17   2       70.28       57.16      5.61 o
  -1  17   2       12.87       -0.30      3.64 o
   0  17   2        3.02        5.31      1.95 o
   1  17   2       31.39       24.16      3.13 o
   2  17   2        6.89       -2.60      2.65 o
   3  17   2        3.09        2.96      3.03 o
   4  17   2        1.65        0.70      1.79 o
   5  17   2       78.53       72.82      3.34 o
  -5  18   2        3.83       15.47      3.46 o
  -4  18   2        8.32        9.38      2.56 o
  -3  18   2      100.19      106.76      4.84 o
  -2  18   2       95.76       83.53      4.81 o
  -1  18   2       96.43       92.73      7.74 o
   0  18   2      118.64      107.74      3.99 o
   1  18   2       30.83       34.85      2.74 o
   2  18   2        4.85        2.10      2.78 o
   3  18   2       30.38       34.45      2.56 o
   4  18   2        0.79        2.17      1.84 o
   5  18   2       12.71       12.70      3.33 o
  -5  19   2       28.28       21.19      2.59 o
  -4  19   2        4.08        8.70      3.67 o
  -3  19   2       17.03       15.56      2.76 o
  -2  19   2        5.12        2.45      4.43 o
  -1  19   2       29.75       27.26      2.68 o
   0  19   2        9.83        8.48      3.23 o
   1  19   2       97.55       95.34      3.92 o
   2  19   2        2.15       -1.42      1.74 o
   3  19   2       31.70       33.88      3.73 o
   4  19   2        0.69       -0.80      2.64 o
  -4  20   2       47.42       43.45      3.19 o
  -3  20   2        5.90        5.93      3.74 o
  -2  20   2       65.12       74.15      3.63 o
  -1  20   2        2.56        3.33      2.81 o
   0  20   2       49.69       39.75      2.85 o
   1  20   2        7.76        4.67      2.34 o
   2  20   2        1.17       -0.15      2.37 o
   3  20   2        0.25       -0.59      1.68 o
  -3  21   2        2.40        6.15      2.99 o
  -2  21   2        3.33        8.31      3.37 o
  -1  21   2        2.67        0.19      2.91 o
   0  21   2       43.62       39.87      3.06 o
   1  21   2        2.29        1.64      2.41 o
   2  21   2       42.91       43.97      3.28 o
  -2  22   2       11.98        7.65      2.31 o
  -1  22   2        0.95        1.25      2.03 o
   0  22   2        0.02        0.80      2.27 o
   1  22   2       10.46        5.75      2.27 o
  -9   0   3        9.77       15.73      3.49 o
  -7   0   3      366.49      348.27      5.88 o
  -5   0   3       63.42       58.23      3.30 o
  -3   0   3       23.54       17.32      0.57 o
   1   0   3     1496.62     1426.56     12.37 o
   3   0   3      836.34      858.64      6.50 o
   5   0   3        0.02       -0.29      0.81 o
   7   0   3        0.29       -1.74      2.88 o
  -9   1   3        0.01        0.76      1.82 o
  -8   1   3       18.37       15.84      1.36 o
  -7   1   3      117.59      120.58      3.46 o
  -6   1   3       49.55       48.22      1.42 o
  -5   1   3      489.83      490.97      5.06 o
  -4   1   3      288.68      280.78      2.01 o
  -3   1   3      311.79      313.11      1.96 o
  -2   1   3      176.56      168.75      1.23 o
  -1   1   3     3801.74     3578.51     26.86 o
   0   1   3      858.79      851.78      4.57 o
   1   1   3      794.67      746.88      4.33 o
   2   1   3       43.31       51.13      0.54 o
   3   1   3       18.44       12.54      0.49 o
   4   1   3        8.11        6.22      0.50 o
   5   1   3       37.57       34.70      1.03 o
   6   1   3        3.07        3.58      2.49 o
   7   1   3        4.63       -0.42      2.70 o
   8   1   3        4.90        4.50      2.11 o
  -9   2   3        2.44        3.61      1.99 o
  -8   2   3       62.09       56.99      2.19 o
  -7   2   3      110.19      104.83      2.21 o
  -6   2   3      194.83      191.74      2.90 o
  -5   2   3       78.03       70.08      1.47 o
  -4   2   3      364.68      342.60      2.36 o
  -3   2   3      698.98      701.52      4.06 o
  -2   2   3     2048.97     1999.11     10.79 o
  -1   2   3      527.90      502.07      3.12 o
   0   2   3       14.02       15.84      0.52 o
   1   2   3     3585.39     3401.34     21.89 o
   2   2   3       10.10       10.21      0.35 o
   3   2   3       17.82       11.98      0.42 o
   4   2   3       22.68       19.31      0.56 o
   5   2   3      264.17      266.71      3.00 o
   6   2   3        0.19        2.27      1.10 o
   7   2   3        0.60        0.01      1.48 o
   8   2   3        2.09        1.85      2.32 o
  -8   3   3        1.33        1.12      1.82 o
  -7   3   3        0.15       -1.28      1.26 o
  -6   3   3       54.51       54.58      1.83 o
  -5   3   3       89.66       82.84      1.58 o
  -4   3   3      244.49      250.01      2.06 o
  -3   3   3      291.39      273.39      1.95 o
  -2   3   3      309.52      308.14      2.47 o
  -1   3   3      982.06      907.33      7.34 o
   0   3   3       67.95       76.12      0.91 o
   1   3   3      145.79      132.55      1.38 o
   2   3   3       25.81       28.02      0.55 o
   3   3   3        4.79        5.32      0.38 o
   4   3   3       38.32       40.79      0.74 o
   5   3   3       18.05       16.54      0.74 o
   6   3   3       18.25       20.84      1.66 o
   7   3   3       25.27       27.31      1.78 o
   8   3   3        0.24       -0.08      2.79 o
  -8   4   3       36.10       37.42      3.32 o
  -7   4   3        4.84       -0.07      1.93 o
  -6   4   3       23.20       22.44      0.93 o
  -5   4   3       33.72       37.19      0.77 o
  -4   4   3        0.05        0.06      0.44 o
  -3   4   3      305.32      271.25      2.15 o
  -2   4   3       94.04      106.42      1.32 o
  -1   4   3     2555.35     2617.27     31.69 o
   0   4   3      602.17      579.45      4.55 o
   1   4   3      459.56      457.72      3.52 o
   2   4   3       46.27       42.17      0.77 o
   3   4   3      437.25      444.52      2.96 o
   4   4   3       13.52       15.17      0.56 o
   5   4   3        5.05        4.98      0.67 o
   6   4   3        4.66        7.47      2.79 o
   7   4   3       16.32       12.64      1.66 o
   8   4   3       30.66       15.69      3.81 o
  -8   5   3       26.87       27.75      2.43 o
  -7   5   3        6.34        8.41      2.01 o
  -6   5   3       34.34       31.34      1.13 o
  -5   5   3       10.02        7.16      0.45 o
  -4   5   3       37.65       36.10      0.73 o
  -3   5   3     1048.80     1041.83      7.16 o
  -2   5   3      437.90      469.02      4.26 o
  -1   5   3      485.27      492.37      4.96 o
   0   5   3        4.68        4.12      0.42 o
   1   5   3       64.90       64.60      1.03 o
   2   5   3      353.97      355.94      3.31 o
   3   5   3       27.75       29.79      0.72 o
   4   5   3        0.85        0.70      0.54 o
   5   5   3        3.62        4.28      0.94 o
   6   5   3        5.75        4.22      1.25 o
   7   5   3       28.14       22.28      2.64 o
   8   5   3        3.63        3.89      3.14 o
  -7   6   3       12.47        9.92      1.98 o
  -6   6   3        9.11        9.59      0.92 o
  -5   6   3       62.62       56.29      0.95 o
  -4   6   3      206.48      194.45      1.92 o
  -3   6   3      394.07      399.42      3.57 o
  -2   6   3       75.58       76.24      1.43 o
  -1   6   3      333.90      324.35      4.42 o
   0   6   3       37.42       32.15      1.01 o
   1   6   3      422.08      442.61      4.69 o
   2   6   3      211.36      202.59      3.01 o
   3   6   3       15.84       17.24      0.72 o
   4   6   3       18.83       13.04      1.16 o
   5   6   3       84.06       80.29      1.50 o
   6   6   3        3.48        0.53      1.00 o
   7   6   3       23.24       27.54      2.15 o
   8   6   3       33.81       25.68      3.86 o
  -8   7   3        0.88       -4.23      2.92 o
  -7   7   3       39.58       44.37      2.25 o
  -6   7   3        9.84        6.70      0.94 o
  -5   7   3      170.23      161.63      2.04 o
  -4   7   3       37.83       35.08      0.85 o
  -3   7   3      675.69      738.12     17.62 o
  -2   7   3      125.36      137.49      2.42 o
  -1   7   3        5.97        4.12      1.00 o
   0   7   3      336.22      342.12      5.58 o
   1   7   3      251.28      239.72      3.48 o
   2   7   3       67.26       61.40      1.57 o
   3   7   3       39.24       34.05      1.09 o
   4   7   3       80.95       81.11      1.46 o
   5   7   3        0.62        0.24      1.12 o
   6   7   3       12.50       10.52      1.11 o
   7   7   3        0.00        4.11      2.31 o
  -7   8   3       26.73       21.67      1.81 o
  -6   8   3       34.57       34.97      1.59 o
  -5   8   3      233.41      233.69      3.98 o
  -4   8   3       44.73       56.12      1.46 o
  -3   8   3        8.19        6.37      0.72 o
  -2   8   3      331.81      303.18      3.83 o
  -1   8   3       38.91       39.28      1.62 o
   0   8   3      173.39      174.60      3.58 o
   1   8   3      696.60      681.98      9.81 o
   2   8   3       51.22       56.11      2.05 o
   3   8   3       97.79      102.83      2.58 o
   4   8   3        4.72        6.85      0.74 o
   5   8   3        0.08       -0.66      1.01 o
   6   8   3       36.36       37.91      1.75 o
   7   8   3        2.01       -0.37      3.77 o
  -8   9   3      105.84      111.44      6.46 o
  -6   9   3       53.25       55.80      1.75 o
  -5   9   3      166.85      177.74      2.58 o
  -4   9   3      561.82      570.79     11.49 o
  -3   9   3       29.01       22.23      1.10 o
  -2   9   3       63.20       60.03      1.72 o
  -1   9   3       42.35       36.73      1.65 o
   0   9   3       26.11       22.52      1.38 o
   1   9   3      228.54      226.02      4.45 o
   2   9   3       92.18       75.79      2.48 o
   3   9   3      102.50      102.33      7.14 o
   4   9   3      102.18      112.83      2.11 o
   5   9   3       17.63       18.97      1.16 o
   6   9   3        6.12        2.88      1.61 o
   7   9   3        4.76        1.44      2.15 o
  -8  10   3       68.59       69.60      5.17 o
  -6  10   3       14.59        9.90      2.13 o
  -5  10   3      109.61      119.40      2.66 o
  -4  10   3      228.12      206.27      2.92 o
  -3  10   3       52.38       54.74      1.38 o
  -2  10   3       50.93       51.53      1.27 o
  -1  10   3        8.42        9.61      1.19 o
   0  10   3      154.33      144.62      3.40 o
   1  10   3      324.85      330.22      5.88 o
   2  10   3      248.93      250.85      4.96 o
   3  10   3      132.94      133.06      3.47 o
   4  10   3      108.85      117.38      4.30 o
   5  10   3       29.25       27.87      1.32 o
   6  10   3       19.61       17.13      1.24 o
   7  10   3        0.58       -0.07      1.88 o
  -6  11   3      340.03      356.90      6.62 o
  -5  11   3      132.14      136.82      3.19 o
  -4  11   3      184.84      186.86      6.52 o
  -3  11   3        2.02        1.84      1.27 o
  -2  11   3      102.34      103.59      1.96 o
  -1  11   3      121.38      107.74      3.03 o
   0  11   3        0.91        0.49      0.98 o
   1  11   3       47.87       44.29      2.15 o
   2  11   3      470.51      452.45      7.63 o
   3  11   3      187.89      195.12      6.71 o
   5  11   3        2.95        1.72      1.07 o
   6  11   3        0.74        1.79      1.94 o
   7  11   3        2.28        0.82      2.20 o
  -6  12   3        0.56        0.27      1.56 o
  -5  12   3       89.05       93.51      2.57 o
  -4  12   3       17.84       21.59      2.45 o
  -3  12   3        4.48        5.15      0.68 o
  -2  12   3        0.08       -0.10      0.79 o
  -1  12   3       21.79       24.75      1.85 o
   0  12   3       84.83       67.00      2.65 o
   1  12   3      101.52      105.11      3.15 o
   2  12   3      452.61      446.40      7.78 o
   3  12   3      330.10      329.69      6.42 o
   4  12   3       13.74        8.32      2.49 o
   5  12   3        0.00       -0.12      1.07 o
   6  12   3        2.52       -0.87      1.99 o
  -6  13   3       87.85       86.95      4.49 o
  -5  13   3       83.04       80.27      2.89 o
  -4  13   3       88.20       89.74      3.02 o
  -3  13   3      178.69      178.61      3.11 o
  -2  13   3      292.83      290.34      4.23 o
  -1  13   3       69.76       69.33      2.81 o
   0  13   3     1664.94     1591.08     30.20 o
   1  13   3      299.27      310.29      6.31 o
   3  13   3       57.86       54.15      6.38 o
   4  13   3        0.18       -0.96      2.28 o
   5  13   3       11.09        9.06      1.18 o
   6  13   3       19.82       19.47      1.89 o
  -7  14   3       10.16        8.88      5.31 o
  -6  14   3       45.48       45.00      3.34 o
  -5  14   3        0.89        2.91      1.36 o
  -4  14   3       47.48       52.19      2.49 o
  -3  14   3       99.97      103.81      3.51 o
  -2  14   3      367.55      352.68      5.00 o
  -1  14   3       11.48       23.73      1.99 o
   0  14   3     1009.05      954.32     20.34 o
   1  14   3      235.41      226.16      5.19 o
   2  14   3      188.72      186.38      4.89 o
   3  14   3       15.67       17.70      1.87 o
   4  14   3        0.00       -1.54      2.75 o
   5  14   3        0.55        0.60      1.11 o
   6  14   3        0.28        1.78      2.16 o
  -6  15   3        0.47        1.43      2.36 o
  -5  15   3        2.53        2.03      2.39 o
  -3  15   3      120.86      121.75      5.44 o
  -2  15   3       68.53       65.14      3.00 o
   0  15   3        6.51        1.84      3.02 o
   1  15   3      514.85      481.57      8.72 o
   2  15   3        0.92       -2.07      2.11 o
   3  15   3       44.90       54.00      2.82 o
   4  15   3       17.14       15.30      2.07 o
   5  15   3        2.90        2.15      1.78 o
   6  15   3        6.29        3.11      2.50 o
  -6  16   3       32.26       41.24      2.37 o
  -5  16   3       38.87       41.29      2.57 o
  -4  16   3      158.62      152.93      4.31 o
  -3  16   3      184.28      181.41      4.87 o
  -2  16   3     1525.00     1521.39     36.86 o
  -1  16   3      127.56      135.62      4.98 o
   0  16   3        0.74       -4.20      3.92 o
   1  16   3      246.77      241.46      5.96 o
   2  16   3        6.73       11.37      3.56 o
   3  16   3       40.07       41.88      4.58 o
   4  16   3       13.33       11.35      2.23 o
   5  16   3        0.36       -1.39      1.70 o
  -5  17   3        4.58       12.75      3.04 o
  -4  17   3       49.30       48.92      8.10 o
  -2  17   3      320.97      344.20     10.19 o
  -1  17   3     1158.55     1123.60     23.56 o
   0  17   3      587.85      553.23      9.89 o
   1  17   3        9.61        7.76      5.73 o
   2  17   3       18.42       19.56      2.27 o
   3  17   3        2.55        0.90      1.89 o
   5  17   3        0.15        2.20      2.60 o
  -5  18   3       39.16       35.35      4.60 o
  -4  18   3      226.62      233.23      5.85 o
  -3  18   3      143.38      149.35      4.68 o
  -2  18   3       23.51       36.15      3.22 o
  -1  18   3       19.40       24.95      3.59 o
   0  18   3       41.53       38.78      2.68 o
   1  18   3       27.23       27.95      2.70 o
   2  18   3        0.10        1.07      1.92 o
   3  18   3        0.72       -0.08      2.11 o
   4  18   3        1.32        0.96      2.73 o
  -4  19   3      291.25      294.97      6.90 o
  -3  19   3      221.55      239.49      9.70 o
  -2  19   3      119.76      119.51      4.32 o
  -1  19   3       23.02       21.25      3.46 o
   0  19   3       26.03       22.83      2.81 o
   1  19   3        9.49       11.52      3.18 o
   2  19   3       65.54       62.55      3.18 o
   3  19   3        0.97        1.29      2.85 o
   4  19   3       11.99       10.50      3.98 o
  -3  20   3       73.45       73.14      3.70 o
  -2  20   3       14.78       12.43      2.81 o
  -1  20   3        9.77        8.45      3.12 o
   0  20   3        0.18        3.25      1.64 o
   1  20   3       27.73       29.59      2.51 o
   2  20   3       64.84       65.80      3.38 o
   3  20   3        4.66        8.55      2.20 o
  -3  21   3        5.86        6.30      3.47 o
  -2  21   3        0.41       -0.94      2.99 o
  -1  21   3       13.63       14.79      3.94 o
   0  21   3       30.58       33.83      2.90 o
   1  21   3        8.86        1.10      2.14 o
   2  21   3        1.74        1.90      3.31 o
  -1  22   3        3.09        5.31      2.37 o
   0  22   3        3.93        1.62      2.19 o
  -8   0   4       19.97       12.73      1.72 o
  -6   0   4      390.42      367.77     16.47 o
  -4   0   4      650.63      682.80      6.06 o
  -2   0   4      212.84      209.74      1.99 o
   0   0   4      118.16       98.31      1.23 o
   2   0   4      162.36      171.25      2.07 o
   4   0   4      311.41      289.26      3.78 o
   6   0   4        2.02        1.94      2.17 o
  -8   1   4        7.64       10.27      1.38 o
  -7   1   4        5.07       10.20      1.72 o
  -6   1   4       50.01       50.42      2.01 o
  -5   1   4     2263.56     2245.48     17.91 o
  -4   1   4      560.14      571.79      3.85 o
  -3   1   4      335.54      328.91      2.43 o
  -2   1   4      284.30      291.11      1.90 o
  -1   1   4      950.05     1033.84      5.78 o
   0   1   4      372.87      366.30      2.21 o
   1   1   4      620.81      573.44      3.50 o
   2   1   4       74.52       80.38      0.87 o
   3   1   4     1463.17     1498.22      9.48 o
   4   1   4       52.66       47.58      1.05 o
   5   1   4        3.71        5.71      1.26 o
   6   1   4       30.27       33.08      3.77 o
   7   1   4        0.08        1.19      1.53 o
   8   1   4        3.79        0.45      3.17 o
  -8   2   4       16.74       16.18      2.24 o
  -7   2   4      220.93      215.25      3.74 o
  -6   2   4       26.35       26.21      1.45 o
  -5   2   4       70.40       74.62      1.94 o
  -4   2   4      328.02      344.94      2.69 o
  -3   2   4     4940.93     5137.46     28.58 o
  -2   2   4     1060.58     1095.66      6.55 o
  -1   2   4     1166.73     1246.98      8.36 o
   0   2   4        2.06        3.09      0.34 o
   1   2   4      638.64      644.40      3.91 o
   2   2   4      154.85      161.56      1.38 o
   3   2   4       54.94       46.27      1.21 o
   4   2   4       29.56       31.47      0.78 o
   5   2   4       98.96      101.19      1.89 o
   6   2   4       17.37       20.82      2.22 o
   7   2   4        1.65       -1.24      1.98 o
  -8   3   4       45.83       41.28      2.96 o
  -7   3   4      183.03      178.91      3.46 o
  -6   3   4       30.72       29.97      1.04 o
  -5   3   4       97.45      101.31      1.22 o
  -4   3   4      217.45      231.32      2.03 o
  -3   3   4     1857.18     1961.71     12.10 o
  -2   3   4       36.90       41.91      0.81 o
  -1   3   4     1007.50     1029.11      7.05 o
   0   3   4      201.43      186.70      1.60 o
   1   3   4     4585.92     4717.17     46.48 o
   2   3   4      851.39      830.30      6.42 o
   3   3   4      138.19      112.08      1.26 o
   4   3   4       46.19       47.98      0.95 o
   5   3   4       36.23       32.45      1.03 o
   6   3   4        0.16       -2.19      1.84 o
   7   3   4       19.02       20.04      3.21 o
  -8   4   4       14.42       17.47      3.90 o
  -7   4   4       73.97       76.47      2.65 o
  -6   4   4        0.13        0.86      0.50 o
  -5   4   4        0.66        0.39      0.58 o
  -4   4   4       72.82       78.19      1.09 o
  -3   4   4        0.05       -0.88      0.69 o
  -2   4   4      822.95      871.41      6.13 o
  -1   4   4     3298.49     3305.95     44.31 o
   0   4   4      156.11      166.33      1.89 o
   1   4   4      484.77      464.93      4.88 o
   2   4   4       59.02       61.08      1.11 o
   3   4   4      184.48      200.25      1.86 o
   4   4   4        2.20        2.16      0.58 o
   5   4   4       36.96       34.46      1.13 o
   6   4   4        7.56        5.62      1.24 o
   7   4   4        4.63        6.36      2.70 o
  -8   5   4        0.00       -2.02      3.69 o
  -7   5   4        5.75        2.36      2.40 o
  -6   5   4        1.31       -1.65      1.10 o
  -5   5   4        9.80       13.97      0.58 o
  -4   5   4        0.00        0.29      0.40 o
  -3   5   4      590.81      635.38      5.15 o
  -2   5   4      977.45     1083.07      8.98 o
  -1   5   4      197.64      191.26      4.25 o
   0   5   4      822.16      837.68      7.97 o
   1   5   4      240.94      252.99      3.65 o
   2   5   4       70.21       73.86      1.67 o
   3   5   4       13.22       13.66      0.69 o
   4   5   4       29.94       28.83      0.86 o
   5   5   4       68.57       71.15      1.53 o
   6   5   4        0.09        0.15      1.11 o
   7   5   4        6.69        5.22      2.41 o
  -7   6   4       58.06       53.01      3.00 o
  -6   6   4      113.90      119.20      1.98 o
  -5   6   4       20.61       24.88      1.11 o
  -4   6   4       32.80       32.69      0.81 o
  -3   6   4      232.78      226.77      2.96 o
  -2   6   4        8.56        7.75      1.79 o
  -1   6   4     6021.80     6297.31     76.17 o
   0   6   4     1966.79     2145.74     21.91 o
   1   6   4       32.42       40.44      1.46 o
   2   6   4      107.14      108.98      1.96 o
   3   6   4       42.01       40.25      0.96 o
   4   6   4        3.98        5.13      0.72 o
   5   6   4       26.07       27.63      1.07 o
   6   6   4       19.67       16.49      1.62 o
   7   6   4        0.21        0.97      1.99 o
  -8   7   4      407.79      411.34     12.41 o
  -6   7   4       32.64       30.11      1.43 o
  -5   7   4      161.69      157.33      3.76 o
  -4   7   4       71.79       71.17      1.51 o
  -3   7   4      234.08      271.77      6.92 o
  -2   7   4      719.98      776.56     10.88 o
  -1   7   4      298.55      287.97      4.33 o
   0   7   4       64.15       56.46      1.77 o
   1   7   4      381.15      409.12      5.35 o
   2   7   4       10.50        6.81      1.29 o
   3   7   4        9.18        8.48      0.96 o
   4   7   4        7.14        4.05      0.77 o
   5   7   4        9.26       12.99      1.44 o
   6   7   4       91.35      123.04      6.19 o
   7   7   4        0.13       -1.24      2.93 o
  -6   8   4       26.10       31.35      2.30 o
  -5   8   4      151.95      144.17      2.78 o
  -4   8   4       65.59       65.02      2.22 o
  -3   8   4     1817.58     1892.54     24.10 o
  -2   8   4      235.85      277.07      5.05 o
  -1   8   4       61.29       63.75      1.64 o
   0   8   4       34.28       35.68      1.19 o
   1   8   4        9.84       12.08      1.03 o
   2   8   4       32.08       31.39      1.45 o
   3   8   4      187.97      183.05      2.56 o
   4   8   4        3.90        4.72      0.85 o
   5   8   4       55.45       60.82      1.67 o
   6   8   4      241.64      251.17      8.16 o
   7   8   4       86.61      105.30      5.97 o
  -8   9   4        0.73       -4.48      3.97 o
  -7   9   4        7.84       16.35      3.46 o
  -6   9   4     1016.43     1068.83     21.18 o
  -5   9   4       78.71       77.31      2.54 o
  -4   9   4      444.80      456.45      7.35 o
  -3   9   4      346.48      357.79      6.17 o
  -2   9   4       92.18      111.45      3.01 o
  -1   9   4      542.75      538.72      8.35 o
   0   9   4        2.03        1.61      1.81 o
   1   9   4       57.50       61.86      2.29 o
   2   9   4       77.54       74.93      2.13 o
   3   9   4       48.16       46.63      2.10 o
   4   9   4      194.02      208.57      2.75 o
   5   9   4        8.67       15.64      1.98 o
   6   9   4       99.92      112.47      5.66 o
   7   9   4       53.63       58.67      2.65 o
  -8  10   4       33.32       28.79      4.26 o
  -7  10   4      209.25      173.01      7.73 o
  -6  10   4      650.47      677.80     11.09 o
  -5  10   4      177.12      180.60      3.15 o
  -4  10   4       28.62       33.05      1.62 o
  -3  10   4       53.80       57.82      2.34 o
  -2  10   4       13.38       14.95      1.70 o
  -1  10   4      192.61      180.90      4.06 o
   0  10   4      119.08      112.36      3.14 o
   1  10   4       44.16       44.14      2.58 o
   2  10   4       11.57        9.39      1.45 o
   3  10   4      112.34      118.73      2.82 o
   4  10   4      692.17      705.25      9.80 o
   5  10   4      281.75      269.83      3.95 o
   6  10   4       12.24       20.54      3.60 o
   7  10   4        4.08        3.23      2.23 o
  -7  11   4        6.51        5.16      3.58 o
  -6  11   4       96.70       94.80      3.57 o
  -5  11   4      253.94      256.12      3.98 o
  -4  11   4      211.75      215.74      3.97 o
  -3  11   4       63.40       65.50      2.46 o
  -2  11   4      121.45      113.49      2.02 o
  -1  11   4        3.59       -0.83      1.09 o
   0  11   4       98.31       90.34      2.98 o
   1  11   4      143.67      134.26      3.59 o
   2  11   4       17.31       20.88      2.83 o
   3  11   4       46.07       52.05      3.60 o
   4  11   4      617.84      661.89     17.48 o
   5  11   4      121.45      135.56      2.62 o
   6  11   4       37.99       36.05      6.26 o
  -7  12   4        0.57        2.71      2.59 o
  -6  12   4        0.90       -0.19      1.50 o
  -5  12   4       45.51       47.13      2.21 o
  -4  12   4     1250.55     1255.50     17.55 o
  -3  12   4       26.07       24.89      3.83 o
  -2  12   4      399.75      367.46      7.77 o
  -1  12   4       21.67       22.39      2.61 o
   0  12   4       68.48       64.44      2.56 o
   1  12   4      307.48      295.06      5.86 o
   2  12   4      675.32      657.19     10.58 o
   3  12   4       86.40      100.09      3.72 o
   4  12   4       40.64       52.67      2.75 o
   5  12   4      153.50      165.98      6.16 o
   6  12   4       32.59       35.01      2.96 o
  -7  13   4       23.43       22.03      4.00 o
  -6  13   4       28.63       23.84      2.26 o
  -5  13   4       20.50       20.16      2.06 o
  -4  13   4      391.97      398.56      7.45 o
  -3  13   4      363.18      390.94     13.05 o
  -2  13   4       24.01       23.62      1.02 o
  -1  13   4        9.11        4.46      1.73 o
   0  13   4       30.91       28.97      3.36 o
   1  13   4       16.59       15.39      2.28 o
   2  13   4     1277.18     1213.86     17.39 o
   3  13   4      546.23      569.82     11.70 o
   4  13   4      107.59      103.94      3.18 o
   5  13   4        3.91       -0.97      1.41 o
   6  13   4        0.01        1.88      3.32 o
  -6  14   4        2.58        1.66      1.68 o
  -5  14   4        0.41        0.49      2.25 o
  -4  14   4       54.53       52.79      4.58 o
  -3  14   4        1.99        5.88      2.34 o
  -2  14   4       11.17       -2.56      3.17 o
  -1  14   4      168.72      171.29      7.57 o
   0  14   4       21.83       13.63      3.51 o
   1  14   4       12.85       18.42      1.93 o
   2  14   4      578.93      586.84     10.25 o
   3  14   4      192.18      189.42      5.17 o
   4  14   4       79.54       74.64      4.20 o
   5  14   4        2.11        2.10      1.31 o
   6  14   4        2.06       -2.25      3.06 o
  -6  15   4        0.71       -1.81      1.64 o
  -5  15   4       64.65       63.47      3.74 o
  -4  15   4        1.65        0.30      2.56 o
  -3  15   4       33.82       45.46      2.62 o
  -2  15   4     1247.41     1257.37     17.96 o
  -1  15   4      258.17      257.87     10.32 o
   0  15   4     1770.46     1768.08     24.06 o
   1  15   4      280.32      303.16      6.68 o
   3  15   4       52.41       59.24      3.13 o
   4  15   4       19.23       18.94      2.27 o
   5  15   4        0.47        1.35      1.11 o
  -6  16   4       17.62       24.56      2.21 o
  -5  16   4        0.23        3.36      2.29 o
  -3  16   4       14.95       19.77      3.41 o
  -2  16   4       10.90        2.16      5.58 o
  -1  16   4      103.61      121.21      6.51 o
   0  16   4      391.77      395.26      7.88 o
   1  16   4      390.60      397.23      7.93 o
   2  16   4      292.54      285.44      7.09 o
   3  16   4        1.43        1.26      2.65 o
   4  16   4        5.11        1.51      2.11 o
   5  16   4        0.00        0.10      1.39 o
  -5  17   4       28.28       27.13      2.54 o
  -4  17   4      317.72      335.47      9.29 o
  -3  17   4        5.01        8.45      3.17 o
  -2  17   4       16.59       12.95      2.11 o
  -1  17   4       64.27       70.02      3.25 o
   0  17   4        1.39       -1.73      2.11 o
   1  17   4       13.67       21.69      4.77 o
   2  17   4       24.51       30.42      2.78 o
   3  17   4        1.77        0.80      1.73 o
   4  17   4        9.60       13.21      2.58 o
  -5  18   4       21.45       29.48      2.72 o
  -4  18   4       71.79       65.15      3.51 o
  -3  18   4       45.73       56.90      4.57 o
  -2  18   4      244.13      240.90      6.04 o
  -1  18   4       30.44       31.95      3.07 o
   0  18   4        0.14        0.75      1.62 o
   1  18   4       84.83       82.82      3.56 o
   2  18   4       56.31       52.25      3.27 o
   3  18   4        0.06        0.09      2.90 o
   4  18   4       13.25       15.15      2.54 o
  -4  19   4        3.20        1.57      2.41 o
  -3  19   4        6.27       10.79      6.31 o
  -2  19   4        1.36        2.62      3.25 o
   0  19   4       51.65       47.44      2.87 o
   1  19   4       12.85       12.04      2.92 o
   2  19   4       36.28       32.28      6.03 o
   3  19   4        5.05        4.14      2.95 o
  -3  20   4       12.72       13.98      2.53 o
  -2  20   4       21.73       32.89      2.93 o
  -1  20   4        7.53        6.38      3.09 o
   0  20   4       13.01       17.64      2.29 o
   1  20   4        6.53       12.24      3.78 o
   2  20   4       17.50       17.83      3.45 o
  -2  21   4        2.75        0.76      3.21 o
  -1  21   4       11.01       22.04      2.84 o
   0  21   4        0.38        1.34      2.99 o
   1  21   4        7.96       11.89      2.84 o
  -7   0   5       57.77       62.88      2.42 o
  -5   0   5       38.03       35.54      1.15 o
  -3   0   5     2041.34     2179.03     18.91 o
  -1   0   5        0.38        0.01      0.42 o
   1   0   5      206.85      196.85      2.38 o
   3   0   5      138.42      122.28      4.00 o
   5   0   5     1465.51     1434.35     19.93 o
  -8   1   5        2.36        0.94      1.37 o
  -7   1   5        4.06        6.39      1.51 o
  -6   1   5        7.87        8.40      0.79 o
  -5   1   5      146.34      158.25      1.69 o
  -4   1   5       14.21       16.20      0.66 o
  -3   1   5      774.24      810.65      5.13 o
  -2   1   5        1.58        7.64      0.41 o
  -1   1   5       62.04       60.75      0.75 o
   0   1   5      295.01      303.77      2.26 o
   1   1   5      362.37      367.69      3.01 o
   2   1   5        1.67        1.31      0.86 o
   3   1   5      719.11      755.01      5.68 o
   4   1   5       12.13       15.21      0.71 o
   5   1   5       47.18       92.67      8.87 o
  -8   2   5        6.15        9.60      2.31 o
  -7   2   5        0.59       -0.28      1.32 o
  -6   2   5        6.21        6.89      0.61 o
  -5   2   5      102.68       98.21      1.29 o
  -4   2   5       48.78       49.40      0.85 o
  -3   2   5      783.60      804.67      5.84 o
  -2   2   5      331.06      345.00      2.60 o
  -1   2   5     1606.29     1682.67     13.75 o
   0   2   5      156.78      164.84      1.57 o
   1   2   5      229.50      252.87      2.05 o
   2   2   5        0.83        0.22      0.76 o
   3   2   5      916.01      913.93      6.65 o
   4   2   5       38.71       41.89      1.18 o
   5   2   5        3.09        4.87      3.91 o
   6   2   5        1.01        1.83      2.57 o
   7   2   5       30.67       33.16      2.73 o
  -8   3   5        2.31        4.35      2.60 o
  -7   3   5        6.95       10.11      2.37 o
  -6   3   5       10.19       11.35      1.00 o
  -5   3   5        0.14        0.07      0.56 o
  -4   3   5        2.78        5.61      0.62 o
  -3   3   5      122.52      120.43      1.62 o
  -2   3   5       41.21       48.99      0.85 o
  -1   3   5     1855.48     1965.03     13.87 o
   0   3   5      193.10      220.99      2.17 o
   1   3   5      157.13      167.53      2.05 o
   2   3   5       67.44       63.27      1.17 o
   3   3   5      587.26      607.70      4.74 o
   4   3   5       98.39       98.43      2.24 o
   5   3   5       34.43       35.91      1.45 o
   6   3   5        1.84       -0.02      2.90 o
   7   3   5       76.91       77.89      3.50 o
  -7   4   5       31.64       32.19      2.51 o
  -6   4   5        5.86        4.98      0.84 o
  -5   4   5       17.58       19.36      0.83 o
  -4   4   5       23.55       23.29      0.79 o
  -3   4   5        2.85        1.35      1.03 o
  -2   4   5      130.46      158.48      2.34 o
  -1   4   5     5218.53     5672.85     48.24 o
   0   4   5      553.00      617.27      5.01 o
   1   4   5      258.82      278.17      2.58 o
   2   4   5      633.56      695.82      5.63 o
   3   4   5      174.02      177.20      1.97 o
   4   4   5       24.45       18.40      0.69 o
   5   4   5       15.50       17.49      1.32 o
   6   4   5        1.02       -0.56      1.30 o
   7   4   5        9.79        9.93      2.30 o
  -6   5   5        0.01        0.15      0.66 o
  -5   5   5       47.52       50.39      1.27 o
  -4   5   5       30.22       32.72      0.83 o
  -3   5   5       65.74       61.06      1.28 o
  -2   5   5      218.10      229.70      2.61 o
  -1   5   5        2.35        8.59      0.76 o
   0   5   5      697.94      731.40      8.11 o
   1   5   5     5703.60     5996.17     73.89 o
   2   5   5        0.03       -1.47      1.15 o
   3   5   5      432.69      439.87      6.22 o
   4   5   5       13.60       18.20      0.84 o
   5   5   5        0.74        1.27      1.04 o
   6   5   5        0.06        1.41      2.04 o
   7   5   5       21.46       25.73      3.94 o
  -6   6   5        0.25        1.27      1.20 o
  -5   6   5       51.03       54.67      1.22 o
  -4   6   5       64.80       67.93      1.65 o
  -3   6   5       20.55       32.37      1.17 o
  -2   6   5       15.12       12.27      1.30 o
  -1   6   5       83.58       94.62      1.49 o
   0   6   5       73.55       73.41      1.69 o
   1   6   5     1096.36     1063.07     13.63 o
   2   6   5        7.96       14.34      1.21 o
   3   6   5        5.27        5.74      0.85 o
   4   6   5       29.46       33.07      1.46 o
   5   6   5        2.68        2.64      2.08 o
   6   6   5       18.60       14.76      2.00 o
   7   6   5        1.20        0.25      2.17 o
  -6   7   5      140.50      140.09      3.28 o
  -5   7   5      139.99      148.69      2.94 o
  -4   7   5       56.15       56.95      1.61 o
  -3   7   5      153.69      170.09      2.62 o
  -2   7   5       12.58        8.21      1.28 o
  -1   7   5        0.37        4.53      0.57 o
   0   7   5       66.63       83.09      1.83 o
   1   7   5      273.16      272.47      6.39 o
   2   7   5      419.69      442.66     10.12 o
   3   7   5      387.72      395.09      4.61 o
   4   7   5       74.82       79.25      1.51 o
   5   7   5      194.95      207.68      3.40 o
   6   7   5       36.51       42.66      2.86 o
   7   7   5       28.57       30.38      2.67 o
  -8   8   5       11.40        9.19      3.37 o
  -6   8   5      378.40      389.03      6.50 o
  -5   8   5      238.25      249.44      7.21 o
  -4   8   5        0.01       -0.31      1.07 o
  -3   8   5      133.84      142.75      2.81 o
  -2   8   5        1.79        0.47      0.98 o
  -1   8   5      127.04      148.11      2.40 o
   0   8   5      185.36      207.13      3.30 o
   1   8   5       69.98       70.09      1.97 o
   2   8   5      431.40      439.50      6.10 o
   3   8   5      190.59      193.68      3.03 o
   4   8   5       14.05       16.13      1.01 o
   5   8   5        0.31        0.16      1.25 o
   6   8   5       20.55       21.05      2.41 o
  -8   9   5        1.20       -3.31      2.68 o
  -7   9   5       45.25       52.04      4.45 o
  -6   9   5      181.43      202.31      4.34 o
  -5   9   5        4.18        5.38      1.71 o
  -4   9   5      200.57      206.56      4.62 o
  -3   9   5       26.15       21.52      2.16 o
  -2   9   5       17.71       13.12      1.41 o
  -1   9   5       23.13       19.02      1.40 o
   0   9   5        5.63        5.38      0.97 o
   1   9   5        0.06       -1.22      0.99 o
   2   9   5       15.85       13.97      2.02 o
   3   9   5       97.96      102.53      2.65 o
   4   9   5       28.57       31.00      1.94 o
   5   9   5        5.11        1.39      1.26 o
   6   9   5      126.08      145.39      4.99 o
  -7  10   5        0.21       -3.46      3.24 o
  -6  10   5        0.68        1.87      2.19 o
  -5  10   5       74.05       73.54      4.46 o
  -4  10   5     1402.29     1398.99     26.94 o
  -3  10   5      562.42      554.78      8.98 o
  -2  10   5      147.78      156.07      3.90 o
  -1  10   5       58.63       56.21      1.81 o
   0  10   5       30.60       31.14      1.37 o
   1  10   5      522.93      514.10     11.15 o
   2  10   5        0.01       -0.46      1.30 o
   3  10   5      326.77      350.66      6.78 o
   4  10   5      240.36      229.05      5.65 o
   5  10   5        0.29       11.47      3.28 o
   6  10   5      326.04      340.94     10.28 o
  -7  11   5        0.95        0.15      3.27 o
  -6  11   5       73.14       73.09      3.90 o
  -5  11   5      538.93      565.18      9.21 o
  -4  11   5      946.76      958.64     24.03 o
  -3  11   5       47.35       68.11      7.31 o
  -2  11   5       25.48       23.20      2.22 o
  -1  11   5       89.06       84.78      3.44 o
   0  11   5       13.60       13.27      1.19 o
   1  11   5       92.56       87.79      2.43 o
   2  11   5      326.42      330.99      6.23 o
   3  11   5      113.90      116.70      3.03 o
   4  11   5      292.48      289.60      5.91 o
   5  11   5       13.77       17.94      1.78 o
   6  11   5       34.77       50.20      4.79 o
  -7  12   5        0.48        5.85      3.13 o
  -6  12   5        0.45       -2.16      1.74 o
  -5  12   5        0.12       -0.13      1.93 o
  -4  12   5       94.16      105.56      3.60 o
  -3  12   5       63.64       80.15      6.65 o
  -2  12   5     1426.47     1465.02     20.22 o
  -1  12   5       30.30       27.85      1.21 o
   0  12   5      313.42      315.42      4.87 o
   1  12   5      185.57      177.21      3.54 o
   2  12   5      342.74      341.94      5.52 o
   3  12   5        0.73       -2.26      1.51 o
   4  12   5      317.19      338.87      5.00 o
   5  12   5       93.44       95.65      3.04 o
   6  12   5       29.84       22.58      2.77 o
  -7  13   5        9.14       12.99      3.21 o
  -6  13   5        0.98        1.94      1.53 o
  -5  13   5        2.47        1.44      1.58 o
  -4  13   5      117.08      116.49      3.68 o
  -3  13   5      385.34      385.24     15.49 o
  -2  13   5     2346.94     2324.04     85.42 o
  -1  13   5      470.19      478.88      8.73 o
   0  13   5      448.42      429.21      7.94 o
   1  13   5      231.10      227.70      6.44 o
   2  13   5        0.82       -1.32      1.61 o
   3  13   5        0.00        1.09      1.77 o
   4  13   5       89.46       88.39      3.64 o
   5  13   5       19.33       16.16      2.13 o
  -6  14   5        5.66        8.46      1.92 o
  -5  14   5        1.52        0.10      2.92 o
  -4  14   5       54.51       66.25      2.96 o
  -3  14   5      246.14      232.98      5.42 o
  -2  14   5      284.72      314.03      6.97 o
   0  14   5     1140.81     1117.75     16.49 o
   1  14   5      138.71      132.66      4.39 o
   2  14   5      462.59      470.70      7.03 o
   3  14   5       37.81       40.12      2.13 o
   4  14   5        4.74        5.63      3.19 o
   5  14   5        0.61        1.77      1.28 o
  -6  15   5        1.87        3.21      1.90 o
  -5  15   5       14.29       17.78      2.38 o
  -4  15   5        6.44        8.80      1.95 o
  -3  15   5       44.67       44.53      3.80 o
  -2  15   5       15.70        7.89      4.85 o
  -1  15   5      592.47      614.87     13.32 o
   0  15   5      402.17      412.12      8.14 o
   1  15   5       17.92       14.75      2.15 o
   2  15   5       81.70       84.38      3.73 o
   3  15   5        1.21        0.30      1.59 o
   4  15   5        0.29       -1.27      1.91 o
   5  15   5        0.05       -0.04      1.95 o
  -5  16   5        0.95       -2.76      2.32 o
  -4  16   5       18.45       14.64      2.43 o
  -3  16   5       14.33       14.68      2.43 o
  -2  16   5       31.30       28.74      2.56 o
  -1  16   5        2.08        1.06      1.97 o
   0  16   5      812.17      829.58     13.51 o
   1  16   5        5.92        5.01      4.13 o
   2  16   5       28.47       27.09      3.89 o
   3  16   5        1.03        2.57      1.89 o
   4  16   5       20.37       25.36      2.16 o
  -5  17   5        0.31        2.04      2.79 o
  -4  17   5        2.76        3.18      1.75 o
  -3  17   5       27.09       36.00      2.53 o
  -2  17   5      241.04      219.87      9.37 o
  -1  17   5       63.85       59.50      3.28 o
   0  17   5       64.31       59.75      3.37 o
   1  17   5       41.36       52.55      3.34 o
   2  17   5       86.81       77.50      5.81 o
   3  17   5        1.11       -0.45      2.77 o
   4  17   5       30.48       28.37      2.16 o
  -4  18   5       18.10       19.69      3.59 o
  -3  18   5        2.30        1.96      2.97 o
  -2  18   5       73.49       72.97      3.64 o
  -1  18   5        6.47        3.60      3.20 o
   0  18   5        5.55        0.13      3.23 o
   1  18   5       65.16       66.39      3.54 o
   2  18   5      164.15      170.18      5.43 o
   3  18   5        2.96        2.45      2.54 o
  -4  19   5       43.85       44.71      3.10 o
  -3  19   5       26.81       24.36      3.53 o
  -2  19   5       19.84       17.21      2.31 o
  -1  19   5        2.27        1.95      2.02 o
   0  19   5       16.80       18.14      2.32 o
   1  19   5        0.02        0.44      1.81 o
   2  19   5      252.07      282.49      7.21 o
  -3  20   5       12.01       14.26      3.74 o
  -2  20   5       14.75       15.48      2.60 o
  -1  20   5       58.11       61.39      4.06 o
   0  20   5        0.04       -0.78      2.44 o
   1  20   5        0.37        1.34      2.00 o
  -8   0   6       11.17        4.96      2.47 o
  -6   0   6      178.50      174.86      3.29 o
  -4   0   6       16.77       10.71      1.21 o
  -2   0   6      406.53      408.02      3.80 o
   0   0   6      860.51      826.64      7.82 o
   2   0   6      198.06      205.68      3.10 o
   4   0   6        6.99       10.18      1.66 o
  -7   1   6        3.05        7.96      1.44 o
  -6   1   6        4.20        2.07      1.39 o
  -5   1   6       87.22       88.50      1.57 o
  -4   1   6        0.33        1.02      0.52 o
  -3   1   6        9.54       12.86      0.63 o
  -2   1   6       31.74       33.57      0.70 o
  -1   1   6      371.21      354.85      2.92 o
   0   1   6        1.98        1.55      0.58 o
   1   1   6      210.07      186.42      2.18 o
   2   1   6       11.43       10.47      0.71 o
   3   1   6      118.01      116.24      1.91 o
   4   1   6        4.58        4.25      1.11 o
   5   1   6        0.01       -1.49      1.70 o
  -8   2   6       31.97       33.07      2.24 o
  -7   2   6        0.71        1.01      1.55 o
  -6   2   6        8.96        9.21      0.79 o
  -5   2   6        0.36       -0.72      0.82 o
  -4   2   6      134.52      139.20      1.89 o
  -3   2   6       32.42       37.42      0.95 o
  -2   2   6       67.21       57.59      0.81 o
  -1   2   6       29.50       19.69      0.52 o
   0   2   6      154.12      173.95      1.70 o
   1   2   6       78.82       75.75      1.05 o
   2   2   6        1.24        2.22      0.57 o
   3   2   6       33.11       34.16      1.55 o
   4   2   6        1.56       -0.37      0.92 o
   5   2   6      150.26      142.70      2.68 o
   6   2   6        3.67       -1.59      3.01 o
  -7   3   6        0.61        2.91      2.78 o
  -6   3   6        0.23        0.72      0.64 o
  -5   3   6        3.06        5.05      0.70 o
  -4   3   6       47.58       45.91      1.12 o
  -3   3   6      326.16      317.05      3.08 o
  -2   3   6       92.28       94.49      1.14 o
  -1   3   6       31.98       26.09      0.72 o
   0   3   6        8.41       11.93      0.68 o
   1   3   6      389.56      426.52      3.39 o
   2   3   6       47.36       49.00      1.02 o
   3   3   6       51.81       49.47      0.93 o
   4   3   6       66.50       66.09      2.20 o
   5   3   6        9.59       12.33      1.43 o
   6   3   6        3.05        2.02      1.65 o
   7   3   6        0.51        0.49      2.86 o
  -7   4   6       48.56       56.48      4.39 o
  -6   4   6       43.86       47.62      1.48 o
  -5   4   6        1.94        1.12      0.87 o
  -4   4   6       14.29       13.28      0.72 o
  -3   4   6       50.65       48.51      1.16 o
  -2   4   6        6.50        5.78      0.91 o
  -1   4   6       81.28      104.91      1.29 o
   0   4   6       71.16       69.41      1.19 o
   1   4   6       23.40       23.72      0.78 o
   2   4   6       11.05       13.55      0.68 o
   3   4   6       21.80       24.06      0.87 o
   4   4   6        3.83        2.59      0.86 o
   5   4   6        0.53        0.85      1.04 o
   6   4   6        0.07        3.21      2.40 o
   7   4   6       20.57       20.15      2.42 o
  -7   5   6        5.15        4.62      2.83 o
  -6   5   6        0.22       -0.02      0.96 o
  -5   5   6        6.03        8.37      0.67 o
  -4   5   6        0.07        0.03      0.87 o
  -3   5   6        3.20        2.55      0.82 o
  -2   5   6       70.96       72.23      1.46 o
  -1   5   6       74.51       71.14      1.17 o
   1   5   6      700.18      710.31      6.15 o
   2   5   6       18.90       25.84      0.94 o
   3   5   6       35.93       39.85      1.15 o
   4   5   6        1.24       -1.06      0.90 o
   5   5   6        3.41        4.26      1.27 o
   6   5   6        0.02        2.12      1.77 o
  -8   6   6        0.06       -1.53      1.93 o
  -6   6   6       17.29       17.78      2.56 o
  -5   6   6        6.99        6.67      1.01 o
  -4   6   6       21.45       22.55      1.40 o
  -3   6   6       19.66       20.87      1.05 o
  -2   6   6       78.89       72.37      1.56 o
  -1   6   6       17.87       13.08      0.64 o
   0   6   6       11.76       11.40      0.72 o
   1   6   6       87.34       88.47      2.23 o
   2   6   6       62.84       65.61      1.45 o
   3   6   6      313.08      324.24      4.20 o
   4   6   6       20.99       17.84      1.53 o
   5   6   6        9.94       14.06      1.25 o
   6   6   6        0.56       -1.18      2.16 o
  -7   7   6        4.07        6.79      2.62 o
  -6   7   6       24.45       26.26      1.85 o
  -5   7   6        8.94       11.71      1.26 o
  -4   7   6       98.16      110.33      2.30 o
  -3   7   6       27.02       29.47      1.21 o
  -2   7   6       95.74      104.98      2.46 o
  -1   7   6      420.36      428.39      4.66 o
   0   7   6        0.68        6.70      0.72 o
   1   7   6       34.19       34.38      2.10 o
   2   7   6       26.98       28.51      1.19 o
   3   7   6      240.56      232.74      2.85 o
   4   7   6       35.13       33.45      1.36 o
   5   7   6        8.20       10.61      1.49 o
   6   7   6        0.70        4.62      2.56 o
  -7   8   6        4.92        3.76      2.63 o
  -6   8   6       73.21       73.74      2.55 o
  -5   8   6       72.58       81.59      2.66 o
  -4   8   6        2.04        3.30      1.21 o
  -3   8   6        7.67        3.88      1.96 o
  -2   8   6       26.08       29.37      3.82 o
  -1   8   6      303.82      303.66      4.18 o
   0   8   6       40.81       50.75      1.93 o
   1   8   6       10.64        8.15      1.11 o
   2   8   6       53.08       60.55      1.84 o
   3   8   6       96.29       88.84      1.56 o
   4   8   6      119.53      122.12      2.36 o
   5   8   6       59.18       61.58      2.38 o
  -6   9   6       10.61       12.11      1.39 o
  -5   9   6        0.19        0.84      1.35 o
  -4   9   6       92.87       88.30      2.56 o
  -3   9   6      163.02      167.70      7.96 o
  -2   9   6       10.99       16.95      2.54 o
  -1   9   6       26.02       25.69      1.29 o
   0   9   6      138.50      139.86      2.72 o
   1   9   6       24.62       27.80      1.48 o
   2   9   6        0.10        0.99      1.25 o
   3   9   6      108.01      113.36      2.44 o
   4   9   6       52.19       54.01      2.18 o
   5   9   6      276.26      281.97      5.85 o
  -7  10   6        4.41       10.26      3.41 o
  -6  10   6       21.79       22.64      1.66 o
  -5  10   6        7.75        9.89      2.53 o
  -4  10   6       91.96       88.78      3.15 o
  -3  10   6        6.73        7.98      1.67 o
  -2  10   6       20.40       18.60      2.89 o
  -1  10   6        5.44        2.30      0.69 o
   0  10   6       18.40       21.37      1.23 o
   1  10   6        0.19        1.28      1.09 o
   2  10   6       17.48       20.54      2.51 o
   3  10   6        8.45        8.34      2.67 o
   4  10   6       51.99       58.76      2.28 o
   5  10   6        0.58       -0.89      2.56 o
   6  10   6       33.52       31.81      3.32 o
  -7  11   6        1.25        2.88      2.88 o
  -6  11   6       21.73       24.72      1.85 o
  -5  11   6        3.94        0.81      1.12 o
  -4  11   6        0.03       -1.04      2.57 o
  -3  11   6        0.96        5.83      2.67 o
  -2  11   6      569.92      557.61     14.52 o
  -1  11   6      135.53      139.26      2.59 o
   0  11   6        0.59       -0.08      1.98 o
   1  11   6       40.01       44.06      2.41 o
   2  11   6       12.41       13.53      1.91 o
   3  11   6        3.66        8.49      2.34 o
   4  11   6       74.41       76.85      2.72 o
   5  11   6       29.30       31.96      2.10 o
  -7  12   6        0.04       -0.11      2.96 o
  -6  12   6        0.01        1.56      1.40 o
  -5  12   6        3.65        3.89      1.79 o
  -4  12   6        2.17        0.53      1.35 o
  -3  12   6       44.66       48.79      2.65 o
  -2  12   6      191.36      178.98      5.00 o
  -1  12   6       21.22       23.53      1.39 o
   0  12   6      249.23      232.28      4.07 o
   1  12   6       16.40       16.02      1.78 o
   2  12   6       93.74       96.57      2.78 o
   3  12   6       12.35       16.27      2.10 o
   4  12   6       66.64       61.96      2.56 o
   5  12   6       54.87       55.72      2.57 o
  -6  13   6        3.79        0.90      1.45 o
  -5  13   6       30.93       32.84      2.69 o
  -4  13   6       25.87       28.98      4.78 o
  -3  13   6       24.37       26.83      2.32 o
  -2  13   6        6.86       10.04      2.30 o
   0  13   6      285.28      303.56      6.49 o
   1  13   6       57.06       50.93      2.08 o
   2  13   6       90.53       82.61      2.76 o
   3  13   6       25.40       25.63      1.99 o
   4  13   6        0.29        1.31      3.89 o
   5  13   6        1.81        3.62      2.15 o
  -6  14   6        1.84        3.45      2.00 o
  -5  14   6        8.30        9.36      2.75 o
  -4  14   6        9.55       10.14      1.44 o
  -3  14   6       20.99       28.22      2.41 o
  -2  14   6        1.61        1.67      1.85 o
  -1  14   6      374.44      356.23      7.33 o
   0  14   6      489.45      492.35      7.10 o
   1  14   6      139.63      132.21      3.31 o
   2  14   6       97.23       99.92      3.16 o
   3  14   6       83.17       85.78      2.86 o
   4  14   6       24.43       28.53      1.81 o
  -5  15   6        7.56        8.31      3.13 o
  -4  15   6        0.00       -1.67      1.68 o
  -3  15   6        1.19       -1.66      1.53 o
  -2  15   6       76.96       72.98      3.32 o
  -1  15   6       34.40       36.57      2.81 o
   0  15   6      464.20      479.04      9.28 o
   1  15   6       11.51       25.76      3.17 o
   2  15   6      557.71      588.14     13.34 o
   3  15   6       75.28       65.53      4.84 o
   4  15   6       26.93       27.25      1.85 o
  -5  16   6        3.76        3.12      2.06 o
  -4  16   6        0.16        0.62      2.11 o
  -3  16   6      108.72      115.05      4.13 o
  -2  16   6        8.32        6.69      1.64 o
  -1  16   6        9.79        9.26      3.06 o
   0  16   6      309.34      293.82      6.92 o
   1  16   6      316.99      310.89      5.57 o
   2  16   6      270.52      284.49      5.43 o
   3  16   6       41.33       44.89      2.51 o
   4  16   6       34.05       37.35      2.12 o
  -4  17   6       15.58       21.91      3.70 o
  -3  17   6       63.84       74.24      3.52 o
  -2  17   6       90.89       97.67      4.34 o
  -1  17   6       68.20       73.33      3.58 o
   0  17   6        4.90       -0.06      2.61 o
   1  17   6       17.30       21.79      2.42 o
   2  17   6      330.90      355.07      7.45 o
  -4  18   6        5.26        2.50      2.30 o
  -3  18   6       18.86       17.65      2.84 o
  -2  18   6       55.77       60.21      3.48 o
  -1  18   6        7.59       13.80      3.15 o
   0  18   6       65.22       61.92      3.44 o
   1  18   6        6.76       13.69      2.53 o
   2  18   6        0.73        3.35      3.88 o
  -3  19   6       27.16       26.19      2.87 o
  -2  19   6       22.07       17.85      3.09 o
  -1  19   6        5.79        6.44      3.25 o
   0  19   6       43.24       47.74      3.06 o
   1  19   6        2.04        2.87      2.09 o
  -1  20   6        1.80        3.82      2.37 o
   0  20   6        3.11        1.67      1.89 o
  -7   0   7       18.23       18.62      2.28 o
  -5   0   7      457.14      477.07      6.46 o
  -3   0   7      229.35      245.73      3.66 o
  -1   0   7        0.35       -1.07      0.72 o
   1   0   7        5.97        5.61      1.29 o
   3   0   7        2.13        0.45      2.15 o
   5   0   7       63.44       61.57      3.78 o
  -8   1   7        9.91       12.66      3.01 o
  -7   1   7       28.83       28.70      2.18 o
  -6   1   7      103.30      102.56      1.89 o
  -5   1   7        7.10        9.93      1.19 o
  -4   1   7     1039.37     1060.81      9.26 o
  -3   1   7      236.45      222.12      2.75 o
  -2   1   7        0.83        3.05      0.49 o
  -1   1   7      257.93      255.34      2.43 o
   0   1   7       15.21       14.96      0.69 o
   1   1   7        5.96        8.09      0.85 o
   2   1   7       22.99       21.70      0.92 o
   3   1   7        0.41        0.23      0.94 o
   4   1   7       13.81       11.95      1.77 o
   5   1   7        4.36        6.09      1.91 o
   6   1   7        3.43        1.98      2.28 o
  -8   2   7        2.97       -1.24      3.00 o
  -7   2   7       34.21       35.63      2.66 o
  -6   2   7       99.31       99.60      2.06 o
  -5   2   7       37.41       41.41      1.44 o
  -4   2   7        0.09       -2.33      2.76 o
  -3   2   7      133.73      131.57      1.74 o
  -2   2   7      255.72      248.46      2.30 o
  -1   2   7       62.61       72.24      1.31 o
   0   2   7       31.88       29.47      0.88 o
   1   2   7       18.40       18.87      0.71 o
   2   2   7        0.12        1.51      0.79 o
   3   2   7       45.36       42.56      1.95 o
   4   2   7        0.38        0.33      1.17 o
   5   2   7       13.83       14.59      1.83 o
   6   2   7        4.06        0.83      2.40 o
  -7   3   7        7.34        7.64      3.17 o
  -6   3   7      193.21      206.85      3.05 o
  -5   3   7        0.03        2.05      1.04 o
  -4   3   7       95.86       95.18      1.63 o
  -3   3   7       11.98       12.18      0.78 o
  -2   3   7      423.92      400.09      3.47 o
  -1   3   7       39.95       41.08      1.00 o
   0   3   7       57.99       50.19      1.28 o
   1   3   7       89.61       96.39      1.31 o
   2   3   7       25.21       23.43      1.15 o
   3   3   7       18.72       20.12      1.17 o
   4   3   7       48.45       43.99      1.50 o
   5   3   7        1.43        0.67      1.44 o
   6   3   7        1.25        2.03      2.14 o
  -7   4   7       10.66       16.90      3.44 o
  -6   4   7      321.29      344.91      5.50 o
  -5   4   7       10.28        9.76      1.37 o
  -4   4   7      131.26      129.54      2.09 o
  -3   4   7        2.01        1.45      1.22 o
  -2   4   7        5.57        6.22      0.49 o
  -1   4   7      127.85      119.65      1.78 o
   0   4   7      237.60      245.50      2.48 o
   1   4   7      160.31      168.67      2.22 o
   2   4   7        7.21        7.83      0.63 o
   3   4   7       53.41       57.66      1.62 o
   4   4   7        4.26        6.49      1.15 o
   5   4   7        2.77        3.75      2.13 o
   6   4   7        0.61        0.54      2.20 o
  -7   5   7       12.16       11.76      3.24 o
  -6   5   7      170.59      173.30      6.56 o
  -5   5   7       39.68       35.30      1.48 o
  -4   5   7        0.96        1.78      1.00 o
  -3   5   7      145.99      148.04      2.15 o
  -2   5   7        3.43        5.09      1.05 o
  -1   5   7        4.78        4.88      0.75 o
   0   5   7        1.13        0.61      0.49 o
   1   5   7        2.56       -0.47      1.04 o
   2   5   7       10.42       12.06      0.75 o
   3   5   7        0.75        2.69      1.01 o
   4   5   7        5.61        6.93      1.16 o
   5   5   7        0.18       -1.29      1.09 o
   6   5   7        0.24       -2.79      3.31 o
  -6   6   7        0.18        1.25      2.79 o
  -5   6   7       53.31       49.83      1.91 o
  -4   6   7        0.09       -0.49      1.07 o
  -3   6   7       24.59       26.81      1.02 o
  -2   6   7      291.76      299.91      3.75 o
  -1   6   7       53.49       58.19      1.51 o
   0   6   7        0.05       -0.14      0.59 o
   1   6   7       43.42       39.98      1.13 o
   2   6   7        5.28        7.57      0.90 o
   3   6   7       72.89       78.22      1.94 o
   4   6   7        0.49        0.60      1.16 o
   5   6   7       13.39       13.90      1.83 o
   6   6   7        1.16        0.69      2.28 o
  -7   7   7      200.66      199.43      8.36 o
  -6   7   7      167.08      178.54      6.02 o
  -5   7   7       72.53       72.43      2.29 o
  -4   7   7       31.88       31.02      1.60 o
  -3   7   7       29.03       30.91      1.25 o
  -2   7   7       28.65       34.59      1.20 o
  -1   7   7       10.20        9.47      0.79 o
   0   7   7       21.47       21.25      0.93 o
   1   7   7        1.88        1.94      0.45 o
   2   7   7       20.08       23.26      1.34 o
   3   7   7        5.25        3.50      1.70 o
   4   7   7        0.36        0.23      1.07 o
   5   7   7       21.64       19.55      2.05 o
   6   7   7        4.81        4.19      3.82 o
  -6   8   7        8.67       13.05      2.53 o
  -5   8   7       49.88       48.39      2.47 o
  -4   8   7       20.62       25.77      1.56 o
  -3   8   7        0.07        1.61      0.92 o
  -2   8   7       70.27       67.24      2.81 o
  -1   8   7        0.34        1.93      0.50 o
   0   8   7        8.07        5.06      0.71 o
   1   8   7        5.23        7.77      0.78 o
   2   8   7       28.37       28.80      1.26 o
   3   8   7       33.15       29.32      2.15 o
   4   8   7        9.57       13.20      1.49 o
   5   8   7       13.82       18.98      2.02 o
  -6   9   7       19.14       20.45      1.43 o
  -5   9   7       10.04        5.38      2.24 o
  -4   9   7      281.04      285.04     10.40 o
  -3   9   7       11.67        9.01      1.82 o
  -2   9   7      126.85      126.12      4.64 o
  -1   9   7        3.66        7.68      0.89 o
   0   9   7        5.25        6.27      1.34 o
   1   9   7        9.34       10.35      1.22 o
   2   9   7       39.58       47.47      1.53 o
   3   9   7        1.57        2.83      1.27 o
   4   9   7        8.71        6.96      2.08 o
  -7  10   7        8.36        3.58      2.70 o
  -6  10   7       11.52       11.20      2.03 o
  -5  10   7       85.53       88.65      2.73 o
  -4  10   7       21.81       24.74      1.75 o
  -3  10   7       20.71       23.86      1.64 o
  -2  10   7       10.17        4.82      1.88 o
  -1  10   7       93.96       79.24      2.25 o
   0  10   7       56.58       48.86      1.64 o
   1  10   7       20.47       18.42      1.38 o
   2  10   7        3.02        1.78      1.76 o
   3  10   7       25.79       29.82      1.77 o
   4  10   7        0.18       -0.38      1.42 o
   5  10   7        1.68        2.17      1.46 o
  -6  11   7        9.00       11.13      1.99 o
  -5  11   7       13.33       12.99      1.42 o
  -4  11   7       10.61       11.21      1.48 o
  -3  11   7      152.60      148.68      3.43 o
  -2  11   7      141.59      137.84      4.00 o
  -1  11   7       44.94       47.22      3.72 o
   0  11   7       14.41       17.28      1.23 o
   1  11   7       54.56       56.10      2.00 o
   2  11   7       72.18       69.63      2.41 o
   3  11   7        7.71        9.17      1.25 o
   4  11   7       22.48       25.13      4.27 o
   5  11   7        5.82        6.39      2.92 o
  -6  12   7        6.16       -2.27      2.79 o
  -5  12   7        1.52        1.43      1.67 o
  -4  12   7       24.23       26.70      1.80 o
  -3  12   7       37.10       35.88      2.87 o
  -2  12   7        3.04        7.06      2.70 o
  -1  12   7       55.23       50.94      2.60 o
   0  12   7        0.14        0.14      0.97 o
   1  12   7       36.08       35.15      2.02 o
   2  12   7       29.24       29.97      1.91 o
   3  12   7        0.12        0.15      1.14 o
   4  12   7      137.13      164.24      6.47 o
  -6  13   7        1.10        0.34      1.60 o
  -5  13   7       32.10       37.15      2.13 o
  -4  13   7        0.10        1.15      1.85 o
  -3  13   7       53.35       55.11      3.99 o
  -2  13   7      121.18      114.30      3.90 o
  -1  13   7        6.92        2.54      3.04 o
   0  13   7      194.64      205.91      5.43 o
   1  13   7       40.14       35.10      1.92 o
   2  13   7       45.94       44.91      2.27 o
   3  13   7       14.85       11.72      1.36 o
   4  13   7       35.19       42.77      3.54 o
  -5  14   7       53.22       59.37      3.20 o
  -4  14   7      128.18      136.62      3.66 o
  -3  14   7        0.07       -0.49      1.87 o
  -2  14   7        1.60       -0.45      1.71 o
  -1  14   7       33.50       32.03      3.09 o
   0  14   7        6.78        6.18      1.72 o
   1  14   7       24.53       28.30      1.73 o
   2  14   7      234.14      234.45      4.79 o
   3  14   7        0.03        1.07      1.89 o
   4  14   7       17.32       13.47      2.47 o
  -5  15   7       60.56       67.41      2.80 o
  -4  15   7       46.62       47.60      2.47 o
  -3  15   7       20.78       21.04      2.18 o
  -2  15   7        9.01        8.66      3.06 o
  -1  15   7       55.75       54.64      3.03 o
   0  15   7        3.75        0.28      3.21 o
   1  15   7        3.41       -3.71      3.60 o
   2  15   7        4.81        1.81      2.80 o
   3  15   7        1.64        3.45      1.96 o
  -4  16   7        4.94        4.42      1.67 o
  -3  16   7       15.56       13.32      2.36 o
  -2  16   7       18.07       15.00      2.13 o
  -1  16   7        0.15        3.38      2.87 o
   0  16   7       91.16       90.95      3.67 o
   1  16   7        3.56       -0.72      2.98 o
   2  16   7       89.85      102.56      4.36 o
   3  16   7        0.00        3.70      1.75 o
  -4  17   7        6.78        7.89      4.70 o
  -3  17   7        1.35        2.16      1.95 o
  -2  17   7       36.59       43.99      3.11 o
  -1  17   7        3.38        7.81      3.00 o
   0  17   7        0.08        3.72      3.33 o
   1  17   7       13.82       20.27      4.02 o
   2  17   7       43.09       43.87      4.15 o
  -3  18   7        5.51       -0.02      2.97 o
  -2  18   7       12.04       10.66      2.12 o
  -1  18   7        3.77        4.42      2.29 o
   0  18   7        6.45        7.44      2.76 o
  -1  19   7        5.86       12.89      3.73 o
  -6   0   8       32.41       39.18      1.82 o
  -4   0   8        0.57       -0.50      1.41 o
  -2   0   8     4071.67     3957.52     70.12 o
   4   0   8       41.34       40.47      3.29 o
  -7   1   8        0.05       -0.37      2.07 o
  -6   1   8        3.82        2.41      1.14 o
  -5   1   8       40.54       36.68      1.37 o
  -4   1   8        9.69       -1.76      2.41 o
  -3   1   8        0.25        1.39      0.81 o
  -2   1   8      354.81      330.65      3.99 o
  -1   1   8       79.18       75.37      1.53 o
   0   1   8      788.26      780.97      9.12 o
   1   1   8      128.71      127.66      3.05 o
   2   1   8      101.39      101.71      4.31 o
   3   1   8        0.13       -1.28      1.78 o
   4   1   8       20.83       23.65      1.60 o
   5   1   8        0.14        0.69      1.75 o
  -7   2   8        9.89       12.53      2.15 o
  -6   2   8       50.47       52.91      1.69 o
  -5   2   8       37.26       32.23      2.43 o
  -4   2   8      441.10      448.45      4.98 o
  -3   2   8      121.35      129.57      2.34 o
  -2   2   8     1146.03     1123.00      8.63 o
  -1   2   8      472.91      455.49      4.52 o
   0   2   8      168.43      161.93      4.91 o
   1   2   8        0.19       -0.09      3.04 o
   2   2   8      102.74      111.04      3.60 o
   3   2   8        8.11       11.55      1.44 o
   4   2   8        8.29       11.01      1.74 o
   5   2   8        1.56        2.25      1.59 o
  -7   3   8        0.02       -0.40      3.51 o
  -6   3   8      120.92      119.15      3.42 o
  -5   3   8       74.14       84.10      1.99 o
  -4   3   8     1643.75     1656.33     17.75 o
  -3   3   8      375.58      374.37      4.66 o
  -2   3   8      350.87      367.18      3.85 o
  -1   3   8      228.57      214.26      2.68 o
   0   3   8      338.22      338.14      4.11 o
   1   3   8       24.86       28.89      1.51 o
   2   3   8       80.10       77.06      3.08 o
   3   3   8       14.84       13.92      1.48 o
   4   3   8       19.75       23.33      2.15 o
   5   3   8        0.85       -0.30      1.19 o
  -7   4   8      168.64      168.40      6.92 o
  -6   4   8       72.51       63.96      4.58 o
  -5   4   8       64.23       70.69      2.12 o
  -4   4   8      835.70      848.05      9.88 o
  -3   4   8     1005.91     1007.33      9.99 o
  -2   4   8       60.82       55.91      1.51 o
  -1   4   8       49.83       44.63      1.20 o
   0   4   8      237.74      233.13      2.72 o
   1   4   8        0.76        0.29      1.50 o
   2   4   8        1.92        0.19      2.17 o
   3   4   8       15.11       19.41      1.98 o
   4   4   8        0.00       -0.84      1.79 o
   5   4   8        0.52        1.74      2.14 o
  -7   5   8       90.08       91.54      5.31 o
  -6   5   8      264.51      297.10      9.13 o
  -5   5   8       81.19       95.20      2.96 o
  -4   5   8       52.98       50.39      2.03 o
  -3   5   8      108.20      100.34      1.85 o
  -2   5   8       96.01       90.69      1.48 o
  -1   5   8        1.26       -0.89      1.06 o
   0   5   8      641.25      658.71      6.96 o
   1   5   8        0.32        2.36      2.22 o
   2   5   8       19.27       15.32      1.59 o
   3   5   8        2.23        2.27      2.24 o
   4   5   8        1.50        0.39      1.89 o
   5   5   8        0.16       -0.59      2.06 o
  -7   6   8       34.98       39.40      4.53 o
  -6   6   8      659.89      679.75     15.67 o
  -5   6   8     1047.60     1007.89     14.46 o
  -4   6   8       79.04       83.66      2.17 o
  -3   6   8        4.58        0.87      1.20 o
  -2   6   8       44.26       41.47      1.24 o
  -1   6   8        2.92        2.36      1.04 o
   0   6   8       22.57       24.31      0.95 o
   1   6   8        0.02        0.98      1.40 o
   2   6   8      274.93      279.35      9.49 o
   3   6   8       44.37       47.40      4.19 o
   4   6   8       19.13       25.78      3.24 o
   5   6   8        0.06        0.44      2.07 o
  -6   7   8       74.85       83.61      5.77 o
  -5   7   8       16.71       16.31      2.49 o
  -4   7   8      211.48      201.13      3.82 o
  -3   7   8       15.38       12.28      1.15 o
  -2   7   8        2.19        2.08      1.48 o
  -1   7   8       52.91       55.95      2.00 o
   0   7   8        8.11        7.28      1.03 o
   1   7   8       39.36       30.17      2.05 o
   2   7   8       46.86       46.41      2.78 o
   3   7   8        8.84        7.19      2.32 o
   4   7   8       29.34       18.92      3.34 o
   5   7   8       32.86       39.69      3.09 o
  -6   8   8        0.73       -0.31      2.56 o
  -5   8   8       43.67       44.40      2.86 o
  -4   8   8       17.52       15.57      1.85 o
  -3   8   8        8.32        2.54      1.85 o
  -2   8   8       14.50       10.70      1.56 o
  -1   8   8        4.78        4.72      2.94 o
   0   8   8       68.56       54.89      1.72 o
   1   8   8      190.33      161.91      4.53 o
   2   8   8        0.75       -0.08      1.55 o
   3   8   8        1.25       -2.63      1.83 o
   4   8   8        4.26        3.99      1.47 o
   5   8   8        1.28       -0.19      1.70 o
  -6   9   8       44.32       44.23      2.83 o
  -5   9   8       61.88       53.96      3.99 o
  -4   9   8       22.69       22.26      1.58 o
  -3   9   8      181.82      153.80      5.89 o
  -2   9   8        1.97        0.35      1.76 o
  -1   9   8       82.98       76.55      3.11 o
   0   9   8       48.29       38.92      1.55 o
   1   9   8       46.88       34.79      2.76 o
   2   9   8      228.93      221.02      5.06 o
   3   9   8       12.19       13.88      2.05 o
   4   9   8        4.61        6.77      4.77 o
  -6  10   8       76.75       68.87      3.35 o
  -5  10   8        1.28        0.15      1.53 o
  -4  10   8       27.63       26.17      2.31 o
  -3  10   8       38.12       32.86      1.87 o
  -2  10   8        9.66       12.27      2.05 o
  -1  10   8      240.87      201.97      4.99 o
   0  10   8       24.01       17.66      1.96 o
   1  10   8        1.04        0.44      2.10 o
   2  10   8       15.54       10.68      1.80 o
   3  10   8        0.85        2.32      1.50 o
   4  10   8        0.05       -1.13      3.07 o
  -6  11   8        9.58       10.17      1.99 o
  -5  11   8       14.10        9.89      2.82 o
  -4  11   8       20.68       13.81      2.92 o
  -3  11   8       39.74       32.69      2.96 o
  -2  11   8       63.83       55.45      5.69 o
  -1  11   8       47.40       37.07      2.62 o
   0  11   8      271.68      246.10      5.98 o
   1  11   8        2.21        8.03      1.88 o
   2  11   8        0.96       -1.88      1.29 o
   3  11   8       19.94       15.94      1.83 o
   4  11   8        0.94        0.66      2.89 o
  -6  12   8        0.77       -3.15      2.94 o
  -5  12   8        0.98        0.79      1.33 o
  -4  12   8       20.01       20.80      2.32 o
  -3  12   8      236.54      243.12      4.92 o
  -2  12   8        7.52       13.94      3.22 o
  -1  12   8      116.76      107.52      3.88 o
   0  12   8      278.04      264.88      6.34 o
   1  12   8        2.09        0.87      2.44 o
   2  12   8       11.76       12.01      1.50 o
   3  12   8       12.51        7.99      1.70 o
   4  12   8        9.22       10.41      2.05 o
  -5  13   8       16.37       15.91      1.77 o
  -4  13   8       68.50       70.82      3.67 o
  -3  13   8       40.32       35.56      2.31 o
  -2  13   8      222.33      200.27      5.34 o
  -1  13   8       70.11       65.85      6.90 o
   0  13   8        7.83        7.21      2.51 o
   1  13   8       25.53       20.23      3.66 o
   2  13   8        1.71        0.52      1.62 o
   3  13   8        0.01        0.71      1.39 o
  -5  14   8        8.10       18.62      2.94 o
  -4  14   8        0.10       -1.82      2.00 o
  -3  14   8       39.34       40.50      2.41 o
  -2  14   8      163.71      162.33      4.99 o
  -1  14   8       14.95       20.52      2.32 o
   0  14   8        0.01       -0.58      1.63 o
   1  14   8        0.06       -0.28      1.74 o
   2  14   8        1.81       -0.33      2.34 o
   3  14   8        7.57        5.53      1.69 o
  -4  15   8        8.85       12.97      3.15 o
  -3  15   8        0.67        0.95      2.96 o
  -2  15   8       12.53       11.33      2.49 o
  -1  15   8       22.27       16.15      3.29 o
   0  15   8        6.83        4.50      3.00 o
   1  15   8        0.04        5.29      3.06 o
   2  15   8       20.03       15.08      3.56 o
  -2  16   8        2.93        5.27      1.87 o
  -1  16   8        2.05        2.66      1.81 o
   0  16   8       13.96       12.21      2.46 o
   1  16   8       31.10       34.52      3.04 o
   2  16   8       39.80       46.93      3.22 o
  -2  17   8        7.37       11.03      3.21 o
  -1  17   8       13.30       19.62      2.67 o
   0  17   8        7.92        8.88      2.33 o
   1  17   8        7.74       16.57      4.31 o
  -5   0   9      155.54      168.02      4.59 o
  -3   0   9      508.04      509.45      8.57 o
  -1   0   9      589.73      546.11     17.73 o
   1   0   9     1201.75     1212.54     25.01 o
   3   0   9        4.74        1.58      3.13 o
   5   0   9        4.31       -1.66      2.02 o
  -7   1   9       12.94       17.00      3.67 o
  -6   1   9       17.83       20.83      3.50 o
  -5   1   9       87.59       89.60      2.03 o
  -4   1   9      154.73      155.47      2.49 o
  -3   1   9      108.00      107.33      2.49 o
  -2   1   9        7.99        7.53      4.16 o
  -1   1   9       62.31       75.06      6.07 o
   0   1   9     3656.43     3576.42     45.50 o
   1   1   9      336.43      374.85     11.41 o
   2   1   9       14.52        3.60      3.65 o
   3   1   9      103.60      122.08      4.19 o
   4   1   9       65.41       70.27      3.34 o
   5   1   9        0.18       -1.49      1.51 o
  -7   2   9       32.68       30.50      2.56 o
  -6   2   9       16.09       12.27      1.77 o
  -5   2   9      120.23      111.11      2.25 o
  -4   2   9      372.26      388.41      4.44 o
  -3   2   9      134.80      128.70      2.36 o
  -1   2   9      774.97      811.45     13.11 o
   0   2   9       39.25       40.87     12.96 o
   1   2   9       18.03       38.11      5.17 o
   2   2   9     1194.71     1252.25     17.68 o
   3   2   9      117.57      119.46      6.42 o
   4   2   9       66.29       70.07      3.45 o
   5   2   9        5.09        3.58      2.73 o
  -7   3   9        0.01       -1.19      2.42 o
  -5   3   9       46.06       47.99      2.25 o
  -3   3   9       16.90       19.35      1.44 o
  -2   3   9     1068.88     1079.49     12.74 o
  -1   3   9      228.21      223.71      5.50 o
   0   3   9      425.59      399.37      5.77 o
   1   3   9       25.64       20.09      2.81 o
   2   3   9      679.68      721.28     12.36 o
   3   3   9       42.71       49.84      3.10 o
   4   3   9       14.10       17.41      1.52 o
   5   3   9        0.53        0.36      1.59 o
  -7   4   9        0.00       -3.02      2.28 o
  -6   4   9       93.97       90.18      4.70 o
  -5   4   9       17.91       11.42      1.40 o
  -4   4   9       52.75       60.61      1.96 o
  -3   4   9      155.85      141.14      2.58 o
  -2   4   9       63.18       61.92      2.58 o
  -1   4   9       86.40       87.59      2.49 o
   0   4   9       17.43       15.29      2.21 o
   1   4   9       14.48        5.77      2.61 o
   2   4   9      286.52      292.53      7.12 o
   3   4   9       54.56       66.20      3.93 o
   4   4   9       47.61       53.45      4.14 o
   5   4   9       83.23       93.18      5.24 o
  -7   5   9        0.11       -2.61      2.77 o
  -6   5   9      203.31      201.43      6.91 o
  -5   5   9      108.53       94.91      2.42 o
  -4   5   9      708.35      649.70      8.40 o
  -3   5   9      108.73      114.00      2.34 o
  -2   5   9       26.91       25.75      1.76 o
  -1   5   9       32.19       40.72      2.44 o
   0   5   9        6.89        6.65      1.08 o
   1   5   9       78.11       79.56      5.95 o
   2   5   9        4.99       17.89      4.04 o
   3   5   9       28.96       36.76      2.09 o
   4   5   9      337.72      381.62     12.50 o
  -6   6   9        4.22        1.45      1.29 o
  -5   6   9       17.21       17.88      1.42 o
  -4   6   9       27.80       35.28      2.28 o
  -3   6   9       17.28       18.57      1.29 o
  -2   6   9      123.75      102.32      2.32 o
  -1   6   9        0.62        0.87      2.43 o
   0   6   9        0.59        8.93      2.80 o
   1   6   9        2.04       -0.81      2.16 o
   2   6   9        8.66        3.22      2.65 o
   3   6   9        7.82        5.50      2.23 o
   4   6   9       82.17       92.52      6.36 o
  -6   7   9       25.07       20.50      3.23 o
  -5   7   9        0.50       -0.20      1.72 o
  -4   7   9       30.80       29.35      2.08 o
  -3   7   9      355.77      312.81      4.94 o
  -2   7   9       43.35       30.27      3.56 o
  -1   7   9       57.94       54.82      3.09 o
   0   7   9        5.41        1.97      1.21 o
   1   7   9        1.92       -0.20      1.35 o
   2   7   9       14.16        8.58      2.40 o
   3   7   9       55.74       42.88      4.13 o
   4   7   9       10.78       10.86      2.83 o
  -6   8   9        1.22       -0.63      2.40 o
  -5   8   9      116.29      107.42      3.56 o
  -4   8   9        1.29        0.78      1.31 o
  -3   8   9      245.71      215.68      4.71 o
  -2   8   9        4.42       10.21      1.35 o
  -1   8   9        0.00       -0.74      1.45 o
   0   8   9       31.70       24.56      1.69 o
   1   8   9        0.64        5.26      2.37 o
   2   8   9        9.35        5.44      2.32 o
   3   8   9       87.87       73.93      4.62 o
   4   8   9      109.85      109.97      3.30 o
  -5   9   9        1.25        2.17      1.33 o
  -4   9   9       20.10       24.21      2.00 o
  -3   9   9        0.43       -2.21      1.48 o
  -2   9   9        1.86        2.43      2.08 o
  -1   9   9      120.53      123.15      6.00 o
   0   9   9        2.51        2.70      2.66 o
   1   9   9        5.79       -1.03      2.87 o
   2   9   9       10.29       11.32      3.18 o
   3   9   9       21.22       18.06      2.79 o
   4   9   9        3.31        3.99      3.17 o
  -6  10   9        0.71       -0.58      2.55 o
  -5  10   9        7.72        5.98      1.35 o
  -4  10   9       47.00       53.24      3.03 o
  -3  10   9       30.69       29.29      2.00 o
  -2  10   9       73.19       64.09      4.53 o
  -1  10   9      317.96      275.15      9.98 o
   0  10   9        0.77        1.03      1.68 o
   1  10   9      226.99      211.68      8.02 o
   2  10   9       26.39       23.67      3.48 o
   3  10   9        9.57       12.44      3.44 o
  -5  11   9        7.61       16.57      2.36 o
  -4  11   9        0.49       -1.69      1.36 o
  -3  11   9        0.26       -1.20      1.44 o
  -2  11   9       20.40       18.92      2.41 o
  -1  11   9      114.25      111.94      4.08 o
   1  11   9       70.55       64.49      3.33 o
   2  11   9       30.99       27.55      2.26 o
   3  11   9       21.31       16.64      3.33 o
  -5  12   9        5.82        5.19      2.08 o
  -4  12   9        3.13        1.32      2.89 o
  -3  12   9       24.85       25.68      3.06 o
  -2  12   9       16.96       15.56      2.27 o
  -1  12   9       19.40       19.74      2.50 o
   0  12   9       26.00       25.93      4.72 o
   1  12   9      130.60      129.92      6.82 o
   2  12   9        9.83        5.51      3.33 o
   3  12   9       13.35       15.83      2.07 o
  -4  13   9      101.78      114.23      4.32 o
  -3  13   9        0.35        1.47      4.05 o
  -2  13   9       24.07       29.36      2.56 o
  -1  13   9       24.89       22.38      2.48 o
   0  13   9        4.98        8.22      2.48 o
   1  13   9       46.55       45.87      3.24 o
   2  13   9        7.78        8.45      2.23 o
  -4  14   9        0.47        2.04      2.39 o
  -3  14   9        7.60       13.59      3.04 o
  -2  14   9       15.55       11.42      2.24 o
  -1  14   9        5.89        7.31      1.89 o
   0  14   9       12.42       11.54      2.37 o
   1  14   9       21.73       21.50      3.22 o
   2  14   9        0.01       -0.04      2.05 o
  -3  15   9       18.11       20.31      2.98 o
  -2  15   9        0.62        1.57      3.53 o
  -1  15   9        0.22        7.22      3.30 o
   0  15   9       34.47       38.51      4.10 o
   1  15   9       24.02       22.68      3.59 o
  -1  16   9        8.46       12.10      2.38 o
  -6   0  10        9.55        7.31      2.88 o
  -4   0  10       20.62       20.59      3.73 o
  -2   0  10        0.96        2.54      1.45 o
   2   0  10      846.12      785.33     18.41 o
   4   0  10       71.19       59.72      4.96 o
  -6   1  10        4.03        4.66      3.26 o
  -5   1  10       19.09       20.09      1.91 o
  -4   1  10       60.92       61.64      2.06 o
  -3   1  10       24.57       25.60      1.45 o
  -2   1  10      160.04      153.02      3.34 o
  -1   1  10      170.19      160.15      4.61 o
   0   1  10      515.46      509.69      9.50 o
   1   1  10       14.77       14.74      2.72 o
   2   1  10      326.91      341.69      8.78 o
   3   1  10       79.57       78.09      4.00 o
   4   1  10        0.32        3.91      2.08 o
  -6   2  10        3.60       11.07      3.08 o
  -5   2  10       15.65       13.29      1.63 o
  -4   2  10       17.55       19.04      1.47 o
  -3   2  10        5.79        4.24      1.49 o
  -2   2  10       88.80       97.38      2.76 o
  -1   2  10       87.78       83.38      3.59 o
   0   2  10        5.36        2.03      4.02 o
   1   2  10        2.56        0.99      1.66 o
   2   2  10       52.26       48.24      4.44 o
   3   2  10        4.03       18.16      3.28 o
   4   2  10       86.34       91.71      4.61 o
  -6   3  10        0.98        0.54      1.57 o
  -5   3  10        0.89        2.91      2.87 o
  -4   3  10       23.80       16.82      2.11 o
  -3   3  10      173.53      171.60      3.75 o
  -2   3  10        0.90        2.93      1.92 o
  -1   3  10        5.83        1.67      1.71 o
   0   3  10        5.05        0.25      2.38 o
   1   3  10      199.35      189.30      5.13 o
   2   3  10       30.38       31.11      2.41 o
   3   3  10       57.22       57.13      3.42 o
   4   3  10      315.62      325.98     10.84 o
  -6   4  10        1.12       -1.02      1.37 o
  -5   4  10        2.85        5.26      3.04 o
  -4   4  10        9.88        9.58      1.69 o
  -3   4  10       29.88       25.96      1.89 o
  -2   4  10        0.01        0.09      1.28 o
  -1   4  10       16.94       14.97      1.26 o
   0   4  10        4.46        3.61      2.74 o
   1   4  10       20.64       19.94      3.72 o
   2   4  10       10.73        9.24      1.75 o
   4   4  10       89.74       85.11      5.68 o
  -6   5  10        2.08        1.14      1.75 o
  -5   5  10       17.54       17.09      2.16 o
  -4   5  10       31.88       33.63      3.29 o
  -3   5  10       13.75       14.66      1.54 o
  -2   5  10      104.44       99.93      3.37 o
  -1   5  10       17.82       15.29      3.15 o
   0   5  10       12.24       13.94      2.53 o
   1   5  10       39.36       37.48      4.03 o
   2   5  10       58.65       56.35      2.79 o
   3   5  10       67.65       84.68      5.42 o
  -5   6  10        0.95        6.02      2.83 o
  -4   6  10      103.88      107.03      3.79 o
  -3   6  10       33.25       24.38      3.75 o
  -2   6  10        4.60        1.95      1.17 o
  -1   6  10       17.93       17.55      1.54 o
   0   6  10       81.43       80.40      4.99 o
   1   6  10        7.14        4.38      1.49 o
   2   6  10       18.11       19.52      3.44 o
   3   6  10       43.40       38.24      4.36 o
  -5   7  10       42.56       37.49      3.49 o
  -4   7  10        9.44       11.38      2.73 o
  -3   7  10        7.10        0.46      1.66 o
  -2   7  10        2.80        0.53      1.58 o
  -1   7  10       55.52       54.09      3.60 o
   0   7  10       18.22       19.37      3.43 o
   1   7  10       14.30       14.76      2.71 o
   2   7  10       62.21       49.34      4.41 o
   3   7  10        0.26        2.66      1.54 o
  -4   8  10       34.39       38.70      2.52 o
  -3   8  10       65.92       63.83      4.64 o
  -2   8  10        2.06       -1.88      1.83 o
  -1   8  10       71.33       59.96      3.90 o
   0   8  10       52.75       45.43      3.00 o
   1   8  10        5.21        0.28      3.24 o
   2   8  10       37.68       38.21      3.89 o
   3   8  10       13.79       14.44      2.06 o
  -5   9  10        8.35        9.97      3.27 o
  -4   9  10        8.26        5.53      2.17 o
  -3   9  10        9.55        3.26      2.93 o
  -2   9  10      178.12      187.08      5.33 o
  -1   9  10       17.09       12.70      1.75 o
   0   9  10      137.01      125.95      6.08 o
   1   9  10       14.11       20.53      3.75 o
   2   9  10        8.31        6.48      1.91 o
   3   9  10       11.87       10.81      2.23 o
  -5  10  10       11.69       15.32      3.26 o
  -4  10  10        0.37        3.26      2.58 o
  -3  10  10        0.00        0.93      1.48 o
  -2  10  10        3.88        1.84      1.45 o
  -1  10  10       12.01        8.66      2.83 o
   0  10  10       81.14       86.73      5.68 o
   1  10  10       85.62       83.57      5.06 o
   2  10  10        7.48        7.26      2.27 o
  -4  11  10        4.91        2.86      1.85 o
  -3  11  10        4.97        2.07      1.65 o
  -2  11  10       31.23       28.89      2.68 o
  -1  11  10        6.31        8.05      2.12 o
   0  11  10        0.06        2.70      3.13 o
   1  11  10       60.94       62.56      5.12 o
   2  11  10       19.68       19.79      2.76 o
  -4  12  10        0.16       -0.39      2.81 o
  -3  12  10        0.93       -0.03      1.66 o
  -2  12  10       18.36       17.95      1.74 o
  -1  12  10        7.03        4.50      1.49 o
   0  12  10       10.17       16.57      2.45 o
   1  12  10        0.49        2.04      3.52 o
  -3  13  10       23.35       25.10      2.20 o
  -2  13  10        2.02        2.27      2.52 o
  -1  13  10        4.04        7.14      2.56 o
   0  13  10        7.47        4.09      2.00 o
  -1  14  10        0.04        0.87      2.39 o
  -5   0  11        0.15        1.17      2.34 o
  -3   0  11       38.75       41.31      2.51 o
  -1   0  11        0.93       -2.53      2.62 o
   1   0  11      145.10      138.51      6.45 o
  -5   1  11        0.30        0.26      1.45 o
  -4   1  11        4.65        9.77      1.54 o
  -3   1  11        0.53       -1.53      1.48 o
  -2   1  11        0.82        1.84      2.23 o
  -1   1  11        5.87        3.96      2.10 o
   0   1  11       17.99       17.99      2.51 o
   1   1  11       19.07       12.77      2.73 o
   2   1  11       14.08       23.98      4.09 o
   3   1  11       21.08       18.55      2.31 o
  -5   2  11       14.68       10.64      2.11 o
  -4   2  11       40.32       44.51      3.80 o
  -3   2  11       73.91       72.77      2.54 o
  -2   2  11       13.29       17.05      3.81 o
  -1   2  11       10.08       18.65      2.34 o
   0   2  11       28.85       27.60      2.51 o
   1   2  11       38.79       34.69      3.61 o
   2   2  11        6.20        1.00      1.89 o
   3   2  11        9.30       11.76      3.78 o
  -5   3  11        8.77       11.50      2.25 o
  -4   3  11       16.45       20.33      1.97 o
  -3   3  11        1.07       11.44      3.25 o
  -2   3  11       53.41       51.90      3.89 o
  -1   3  11        2.43        1.39      2.67 o
   0   3  11       18.22       18.69      2.92 o
   1   3  11       19.38       14.44      3.42 o
   2   3  11       14.52       13.02      3.59 o
   3   3  11       53.07       54.04      4.45 o
  -5   4  11       36.56       47.69      2.47 o
  -4   4  11      139.55      146.50      3.68 o
  -3   4  11       15.88       19.18      2.21 o
  -2   4  11        3.57        2.95      3.02 o
  -1   4  11      112.28       97.56      5.63 o
   0   4  11       12.67       15.37      3.60 o
   1   4  11       41.91       42.60      2.50 o
  -5   5  11       43.79       49.55      3.96 o
  -4   5  11        7.60       11.35      2.20 o
  -3   5  11        0.21        1.51      1.81 o
  -2   5  11       28.82       30.58      3.95 o
  -1   5  11        9.83        8.32      3.24 o
   0   5  11       26.85       28.43      3.89 o
   1   5  11        8.30       10.36      1.93 o
   2   5  11        9.42        7.41      3.39 o
  -4   6  11        0.06        0.05      1.41 o
  -3   6  11        9.12       13.61      3.17 o
  -2   6  11       54.31       49.79      2.93 o
  -1   6  11        2.07        0.13      1.57 o
   0   6  11        2.32       -0.73      2.14 o
   1   6  11       13.35       22.35      3.83 o
   2   6  11       16.27       15.83      3.90 o
  -4   7  11       10.66       14.41      3.28 o
  -3   7  11        1.89        0.22      1.85 o
  -2   7  11        0.08        0.79      2.75 o
  -1   7  11        5.27       11.17      3.28 o
   0   7  11        1.33        0.20      3.02 o
   1   7  11        3.79        1.56      1.95 o
   2   7  11        0.11       -0.36      2.42 o
  -4   8  11        3.02        1.99      1.80 o
  -3   8  11       13.35       16.92      3.53 o
  -2   8  11        2.27       -0.06      2.99 o
  -1   8  11        6.91        5.04      3.00 o
   0   8  11        3.15        4.01      3.21 o
   1   8  11        4.69        5.96      2.49 o
  -4   9  11        0.91       -3.06      3.04 o
  -3   9  11        0.14        1.37      2.81 o
  -2   9  11       26.79       30.60      3.90 o
  -1   9  11        0.92        3.18      2.97 o
   0   9  11        0.29        0.09      1.75 o
   1   9  11       12.47       18.03      3.83 o
  -3  10  11        2.66        3.97      2.21 o
  -2  10  11        2.78        4.46      3.04 o
  -1  10  11        0.25        1.69      3.13 o
   0  10  11        1.03        5.58      2.04 o
  -2  11  11       22.20       22.88      3.84 o
  -1  11  11       23.08       27.08      3.42 o
  -4   0  12       89.01      112.74      6.25 o
  -4   1  12        3.08       -1.01      2.11 o
  -3   1  12        1.93       -2.51      1.80 o
   0   1  12       51.78       61.70      4.87 o
  -4   2  12        2.04        1.34      2.13 o
  -3   2  12       16.74        6.97      3.35 o
  -2   2  12       26.30       34.75      4.29 o
  -1   2  12       34.80       34.35     12.03 o
   1   2  12       10.57       12.77      3.32 o
  -4   3  12        8.55        6.57      1.73 o
  -3   3  12       54.00       61.57      4.95 o
  -2   3  12       92.84      110.58      6.23 o
  -1   3  12        6.36       15.18      3.85 o
   0   3  12        1.72        1.94      3.21 o
  -3   4  12       24.75       34.78      4.01 o
  -2   4  12       13.54       12.71      3.77 o
  -1   4  12        6.06       -0.40      3.04 o
   0   4  12       15.25       10.00      3.60 o
   1   4  12       27.20       41.09      4.02 o
  -3   5  12        0.10       -3.43      3.31 o
  -2   5  12        3.11        2.69      1.87 o
  -1   5  12       12.59        8.31      3.61 o
   0   5  12        2.24        6.28      3.07 o
  -3   6  12       70.51       88.63      5.51 o
  -2   6  12       18.53       30.58      4.22 o
  -1   6  12       37.66       50.31      4.78 o
   0   6  12        0.87        2.43      3.29 o
  -1   7  12       26.28       33.99      4.32 o
 
